# Supplementary material for: 5-Bromo-2,4,6-trimethyl-3-phenyl­sulfinyl-1-benzofuran
Source: Acta Crystallogr Sect E Struct Rep Online. 2008 Aug 23;64(Pt 9):o1826. doi: 10.1107/S160053680802669X (PMC2960548; doi:10.1107/S160053680802669X)
Supplement: Supplementary file 2 [file e-64-o1826-Isup2.hkl]

# 
# h,k,l, Fc-squared, Fo-squared, sigma(Fo-squared) and status flag 
# 
data_I
_shelx_title ' 08ZS IN C2/C' 
_shelx_refln_list_code          4 
_shelx_F_calc_maximum      488.44 
_exptl_crystal_F_000      1472.00 
_reflns_d_resolution_high  0.8107 
 
loop_ 
 _symmetry_equiv_pos_as_xyz 
 'x, y, z' 
 '-x, y, -z+1/2' 
 'x+1/2, y+1/2, z' 
 '-x+1/2, y+1/2, -z+1/2' 
 '-x, -y, -z' 
 'x, -y, z-1/2' 
 '-x+1/2, -y+1/2, -z' 
 'x+1/2, -y+1/2, z-1/2' 
 
_cell_length_a    22.1140 
_cell_length_b    10.4281 
_cell_length_c    16.6750 
_cell_angle_alpha  90.000 
_cell_angle_beta  125.767 
_cell_angle_gamma  90.000 
 
_shelx_F_squared_multiplier     1.000 
 
loop_ 
 _refln_index_h 
 _refln_index_k 
 _refln_index_l 
 _refln_F_squared_calc 
 _refln_F_squared_meas 
 _refln_F_squared_sigma 
 _refln_observed_status 
   4   0   0     3537.33     3201.41     40.09 o 
   6   0   0     3838.73     3932.14     50.24 o 
   8   0   0     1765.03     1545.13     25.60 o 
  10   0   0     8793.93     8635.62     85.70 o 
  12   0   0     9219.35     9937.50    123.61 o 
  14   0   0     9745.93     9433.91    130.01 o 
  16   0   0      503.23      522.65     36.50 o 
  18   0   0     3695.66     3474.68     86.02 o 
  20   0   0      161.33      152.24     37.49 o 
  22   0   0      211.57      238.10     44.80 o 
   3   1   0      599.21      592.55     12.49 o 
   5   1   0      849.53     1169.88     10.61 o 
   7   1   0      625.45      663.32      8.57 o 
   9   1   0     1224.01     1271.15     14.72 o 
  11   1   0     6599.15     7141.24     51.71 o 
  13   1   0      802.20      894.79     15.86 o 
  15   1   0       31.11       24.16      9.38 o 
  17   1   0      134.50      148.91     13.98 o 
  19   1   0      644.09      660.15     34.49 o 
  21   1   0        7.18       -9.45     25.56 o 
   0   2   0    12142.82    12252.09    202.23 o 
   2   2   0     3758.59     4098.22     50.90 o 
   4   2   0   238578.11   160045.58   1153.93 o 
   6   2   0     3921.72     4281.22     34.62 o 
   8   2   0     5037.89     6174.78     44.61 o 
  10   2   0     5523.64     5617.21     44.45 o 
  12   2   0       30.87       25.57      7.89 o 
  14   2   0     5670.62     5433.05     47.58 o 
  16   2   0       80.01       80.54     12.83 o 
  18   2   0     1725.88     1651.69     42.81 o 
  20   2   0      121.60      104.82     26.22 o 
   1   3   0    28530.37    26782.35    538.94 o 
   3   3   0    71400.23    65665.33    613.72 o 
   5   3   0     1217.28     1095.19     14.86 o 
   7   3   0     7003.12     8260.01     64.24 o 
   9   3   0     8819.58     9692.32     75.34 o 
  11   3   0     3808.16     3703.92     33.80 o 
  13   3   0     2802.72     2731.37     32.59 o 
  15   3   0     9332.25     9442.59    101.42 o 
  17   3   0      136.19      182.78     18.20 o 
  19   3   0      395.49      472.51     30.30 o 
  21   3   0      368.27      377.66     32.25 o 
   0   4   0     2733.84     2841.68     56.65 o 
   2   4   0     4154.96     3948.59     43.07 o 
   4   4   0     3702.70     4590.25     60.37 o 
   6   4   0     4089.12     4159.01     58.57 o 
   8   4   0    21442.52    22988.15    191.62 o 
  10   4   0     4961.97     5025.23     49.38 o 
  12   4   0      667.53      655.39     19.84 o 
  14   4   0     1494.62     1376.11     28.26 o 
  16   4   0        3.29       12.66     16.68 o 
  18   4   0       68.43       57.73     18.05 o 
  20   4   0      327.57      370.89     29.95 o 
   1   5   0    16130.95    16352.04    194.53 o 
   3   5   0    11766.29    12249.13    121.29 o 
   5   5   0      177.59      317.04     13.14 o 
   7   5   0     3176.25     3491.92     54.54 o 
   9   5   0     1054.93     1021.18     19.36 o 
  11   5   0    17268.38    16424.90    168.35 o 
  13   5   0     1124.84     1105.01     27.03 o 
  15   5   0     2464.51     2323.72     39.23 o 
  17   5   0     1655.31     1739.75     39.18 o 
  19   5   0      107.23      134.09     26.78 o 
   0   6   0    33051.81    34875.95    574.08 o 
   2   6   0    18251.12    17644.23    465.78 o 
   4   6   0       54.82       57.39     10.31 o 
   6   6   0     7507.46     7798.22     82.74 o 
   8   6   0     1472.43     1328.65     25.06 o 
  10   6   0      161.38      176.54     12.83 o 
  12   6   0     5128.62     5165.72     63.10 o 
  14   6   0       51.66       51.43     22.19 o 
  16   6   0     1761.00     1900.02     38.04 o 
  18   6   0        8.79      -29.91     19.94 o 
   1   7   0       51.10       87.73     22.02 o 
   3   7   0      119.79      158.50     13.23 o 
   5   7   0      255.77      322.46     20.13 o 
   7   7   0      445.93      401.03     16.35 o 
   9   7   0        9.67       23.82     14.30 o 
  11   7   0       93.14       44.09     19.05 o 
  13   7   0     1278.54     1189.13     37.64 o 
  15   7   0      498.08      441.23     23.57 o 
  17   7   0       34.79       56.42     21.35 o 
   0   8   0     1095.06      973.03     43.82 o 
   2   8   0    13340.41    12900.08    132.07 o 
   4   8   0     2606.51     2679.87     40.40 o 
   6   8   0     2896.36     3023.71     42.57 o 
   8   8   0      934.93      931.50     25.16 o 
  10   8   0       38.35       72.14     16.75 o 
  12   8   0     3472.24     3343.22     60.31 o 
  14   8   0      638.15      634.37     32.07 o 
  16   8   0     1323.21     1267.24     46.02 o 
   1   9   0      727.07      691.73     23.86 o 
   3   9   0     2971.97     3030.55     48.27 o 
   5   9   0      177.67      159.03     16.81 o 
   7   9   0      335.76      343.06     19.86 o 
   9   9   0       26.74       19.46     16.57 o 
  11   9   0      351.02      329.82     27.29 o 
  13   9   0       66.92       57.83     41.79 o 
  15   9   0      599.50      621.36     35.08 o 
   0  10   0      258.32      285.48     24.36 o 
   2  10   0     1899.70     1964.41     43.99 o 
   4  10   0       49.59       66.41     17.84 o 
   6  10   0     1386.07     1390.48     33.15 o 
   8  10   0      784.48      720.42     27.90 o 
  10  10   0        3.11       -4.20     24.43 o 
  12  10   0      624.23      612.65     33.69 o 
   1  11   0      733.44      754.51     25.31 o 
   3  11   0      625.21      742.63     29.75 o 
   5  11   0      221.47      263.76     28.70 o 
   7  11   0      130.51      169.57     28.89 o 
   9  11   0      209.49      146.56     37.49 o 
  11  11   0      477.84      445.37     50.80 o 
   0  12   0      143.08      129.68     41.71 o 
   2  12   0       99.25      103.88     33.11 o 
   4  12   0      564.97      548.03     34.24 o 
   6  12   0       22.71       26.75     26.82 o 
 -21   1   1      129.93      121.58     26.32 o 
 -19   1   1     1475.98     1414.43     39.29 o 
 -17   1   1     3031.28     3012.80     56.32 o 
 -15   1   1     4760.96     4630.21     42.14 o 
 -13   1   1     1107.81     1176.45     19.48 o 
 -11   1   1      783.54      818.95     15.13 o 
  -9   1   1    12943.19    13127.32     98.56 o 
  -7   1   1     9985.39     9729.24     90.50 o 
  -5   1   1   131173.73    98625.58    796.96 o 
  -3   1   1    65046.88    54829.39    396.49 o 
   1   1   1    17836.32    17542.64    132.52 o 
   3   1   1     8828.65    10076.79     75.16 o 
   5   1   1     8542.32     9340.65     63.76 o 
   7   1   1    14802.36    14934.00    100.85 o 
   9   1   1     5882.70     5965.68     43.39 o 
  11   1   1     6425.73     6298.31     46.57 o 
  13   1   1     2116.33     2053.65     23.50 o 
  15   1   1     2353.68     2502.45     34.55 o 
  17   1   1      286.11      286.77     25.42 o 
  19   1   1      547.25      575.35     29.38 o 
  21   1   1      585.83      598.55     35.56 o 
 -22   2   1       19.90       -0.82     26.40 o 
 -20   2   1       52.06       93.47     24.52 o 
 -18   2   1     2714.48     2679.88     35.52 o 
 -16   2   1      333.49      378.27     13.27 o 
 -14   2   1     3846.09     3885.46     36.52 o 
 -12   2   1       14.09        3.67      7.50 o 
 -10   2   1      636.24      719.43     12.85 o 
  -8   2   1     1666.51     1461.69     16.04 o 
  -6   2   1    96947.10    85010.56    611.06 o 
  -4   2   1    48300.75    43670.68    354.78 o 
  -2   2   1    14458.07    14671.66    139.65 o 
   0   2   1    50197.94    43769.43    409.22 o 
   2   2   1    38011.16    37371.71    271.64 o 
   4   2   1      387.70      375.11      7.51 o 
   6   2   1     4341.39     4606.62     37.19 o 
   8   2   1     6687.70     7143.47     56.18 o 
  10   2   1     3851.62     3641.94     32.34 o 
  12   2   1     2112.63     2020.63     48.14 o 
  14   2   1     1587.25     1584.26     29.35 o 
  16   2   1      132.35      189.74     28.00 o 
  18   2   1     1040.92     1019.98     37.82 o 
  20   2   1       57.39       33.50     33.84 o 
 -21   3   1      332.64      290.37     29.78 o 
 -19   3   1      421.94      396.40     21.59 o 
 -17   3   1      154.19      152.08     16.61 o 
 -15   3   1      760.99      717.65     19.52 o 
 -13   3   1       23.57        5.48      8.84 o 
 -11   3   1      514.75      526.69     13.14 o 
  -9   3   1     4438.99     4413.68     46.57 o 
  -7   3   1     2356.21     2722.13     28.09 o 
  -5   3   1     1228.91     1370.89     16.68 o 
  -3   3   1     7486.85     7908.12     78.18 o 
  -1   3   1     2211.18     2331.22     46.26 o 
   1   3   1     1579.43     1679.57     21.16 o 
   3   3   1      478.07      454.82     11.67 o 
   5   3   1      155.74      182.88     11.88 o 
   7   3   1     2898.13     2824.45     26.05 o 
   9   3   1     1557.61     1586.86     18.58 o 
  11   3   1     3434.42     3449.13     32.36 o 
  13   3   1      843.85      892.39     23.85 o 
  15   3   1     1101.60     1075.17     32.24 o 
  17   3   1      270.27      295.08     26.51 o 
  19   3   1      323.00      301.45     45.53 o 
 -20   4   1     1225.48     1212.89     40.28 o 
 -18   4   1      986.02      962.95     29.20 o 
 -16   4   1      328.46      334.50     20.54 o 
 -14   4   1     6146.09     5898.18     58.58 o 
 -12   4   1      159.21      196.37     11.53 o 
 -10   4   1     2034.30     2107.83     26.56 o 
  -8   4   1    27971.14    27982.23    263.17 o 
  -6   4   1    22051.52    22634.77    216.34 o 
  -4   4   1    23549.43    23982.43    275.99 o 
  -2   4   1    47259.20    45898.36    430.93 o 
   0   4   1    18998.64    19009.08    222.65 o 
   2   4   1      999.02     1347.57     26.72 o 
   4   4   1       55.99       41.32      7.67 o 
   6   4   1    27940.62    27999.40    269.57 o 
   8   4   1     1948.00     2033.50     34.51 o 
  10   4   1     8772.36     8619.86     69.32 o 
  12   4   1     3459.37     3454.22     45.66 o 
  14   4   1     2873.34     2880.93     64.53 o 
  16   4   1      251.29      266.72     19.81 o 
  18   4   1        0.25      -15.76     26.70 o 
  20   4   1      220.16      177.21     29.95 o 
 -21   5   1      593.34      661.49     36.37 o 
 -19   5   1       24.59        9.65     18.96 o 
 -17   5   1      123.03      139.20     18.86 o 
 -15   5   1      438.54      421.43     19.74 o 
 -13   5   1      765.19      750.04     20.58 o 
 -11   5   1       19.79       19.75      9.92 o 
  -9   5   1     3347.84     3440.45     37.13 o 
  -7   5   1     2262.03     2329.30     31.13 o 
  -5   5   1    13544.95    13822.84    135.88 o 
  -3   5   1     6064.64     5807.46     61.47 o 
  -1   5   1     3382.46     3085.66    120.51 o 
   1   5   1      370.47      349.26     13.74 o 
   3   5   1       21.33       54.85     10.79 o 
   5   5   1     1656.53     1780.64     26.83 o 
   7   5   1       11.23        8.56      9.02 o 
   9   5   1     4224.78     4156.75     51.91 o 
  11   5   1      543.04      482.33     20.36 o 
  13   5   1     1375.08     1388.89     29.60 o 
  15   5   1     1345.71     1297.03     31.22 o 
  17   5   1      612.26      690.22     29.68 o 
  19   5   1       61.80       97.10     28.07 o 
 -20   6   1       34.37       43.49     22.86 o 
 -18   6   1      939.40      890.01     32.15 o 
 -16   6   1     2271.62     1945.44     37.46 o 
 -14   6   1      239.75      251.79     24.07 o 
 -12   6   1     4998.30     4924.85     58.88 o 
 -10   6   1     1413.37     1336.46     27.92 o 
  -8   6   1     2583.33     2834.89     37.60 o 
  -6   6   1     2867.26     3097.62     39.61 o 
  -4   6   1    10979.69    11767.07    118.23 o 
  -2   6   1     1843.64     2106.31     38.86 o 
   0   6   1      476.87      412.19     20.13 o 
   2   6   1      511.86      600.06     24.64 o 
   4   6   1      379.01      347.77     13.91 o 
   6   6   1     6510.47     6754.13     73.32 o 
   8   6   1      661.57      668.29     21.29 o 
  10   6   1     9328.50     8844.97     95.70 o 
  12   6   1      342.01      315.05     19.07 o 
  14   6   1      133.87      167.72     18.90 o 
  16   6   1      106.55       96.61     20.21 o 
  18   6   1       70.52       61.20     22.41 o 
 -19   7   1      146.32      147.87     23.92 o 
 -17   7   1     3654.17     3453.17     53.43 o 
 -15   7   1      221.25      201.74     23.34 o 
 -13   7   1       23.95       44.18     40.17 o 
 -11   7   1      215.87      184.60     16.59 o 
  -9   7   1     5129.39     5033.61     59.56 o 
  -7   7   1     3454.87     3498.22     45.38 o 
  -5   7   1     7279.04     7121.02     77.55 o 
  -3   7   1    12339.54    12305.09    124.81 o 
  -1   7   1     4389.90     4226.11     62.20 o 
   1   7   1     1664.28     1707.05     28.77 o 
   3   7   1      284.61      353.21     15.64 o 
   5   7   1     3409.27     3193.53     42.74 o 
   7   7   1       89.38       69.87     13.59 o 
   9   7   1     4614.37     4421.09     72.11 o 
  11   7   1     4298.58     4030.10     66.62 o 
  13   7   1     1843.78     2048.73     38.95 o 
  15   7   1       59.55       15.61     19.73 o 
  17   7   1      217.41      298.06     24.73 o 
 -18   8   1       24.37       32.79     27.33 o 
 -16   8   1     1125.58     1019.82     76.37 o 
 -14   8   1      400.30      443.84     33.52 o 
 -12   8   1       54.16       74.26     40.41 o 
 -10   8   1      135.89      169.34     16.71 o 
  -8   8   1      804.17      857.56     25.34 o 
  -6   8   1     3878.08     3853.81     49.61 o 
  -4   8   1        2.98       -8.57     12.87 o 
  -2   8   1     1706.90     1528.10     28.87 o 
   0   8   1      587.79      637.86     22.54 o 
   2   8   1      746.67      716.65     23.84 o 
   4   8   1       33.32       32.16     20.28 o 
   6   8   1      837.02      832.05     25.35 o 
   8   8   1        6.53      -21.42     14.28 o 
  10   8   1        6.27       20.97     20.30 o 
  12   8   1      499.87      479.46     28.84 o 
  14   8   1       79.74       36.19     25.76 o 
  16   8   1      573.71      678.47     40.98 o 
 -15   9   1       33.26       -8.93     37.17 o 
 -13   9   1      527.89      513.47     29.94 o 
 -11   9   1      142.53      141.85     18.88 o 
  -9   9   1      403.13      425.06     23.30 o 
  -7   9   1      645.84      701.33     25.35 o 
  -5   9   1     2924.10     2911.23     86.48 o 
  -3   9   1      859.04      875.49     26.49 o 
  -1   9   1     1813.54     1876.31     33.50 o 
   1   9   1      623.34      651.29     35.67 o 
   3   9   1       27.60       32.48     21.57 o 
   5   9   1      255.62      226.78     18.14 o 
   7   9   1     1823.70     1609.31     33.34 o 
   9   9   1     3254.33     3115.68     81.32 o 
  11   9   1       31.62       18.67     34.17 o 
  13   9   1      540.20      542.14     45.69 o 
  15   9   1        2.33      -43.46     28.97 o 
 -14  10   1        1.60       25.97     41.23 o 
 -12  10   1       94.07       42.20     34.90 o 
 -10  10   1      904.86      997.82     37.17 o 
  -8  10   1      390.17      447.02     28.40 o 
  -6  10   1     2728.62     2774.98     43.67 o 
  -4  10   1       27.84       54.06     17.46 o 
  -2  10   1     5185.71     4987.82     63.61 o 
   0  10   1      235.42      223.65     16.06 o 
   2  10   1     2904.85     2848.02     55.70 o 
   4  10   1        0.61       -5.39     17.56 o 
   6  10   1      473.76      379.35     21.70 o 
   8  10   1      918.83      917.14     37.41 o 
  10  10   1       72.64       77.24     40.01 o 
  12  10   1     1096.74     1250.11     45.22 o 
 -11  11   1       48.21       58.92     41.55 o 
  -9  11   1       91.82       79.30     24.65 o 
  -7  11   1        6.48      -33.09     23.85 o 
  -5  11   1       65.12       96.83     25.70 o 
  -3  11   1        7.35       15.01     40.33 o 
  -1  11   1      134.32      129.31     20.69 o 
   1  11   1       14.59        2.39     18.40 o 
   3  11   1      139.70       82.59     20.67 o 
   5  11   1      392.32      381.11     25.90 o 
   7  11   1        4.61       30.56     26.56 o 
   9  11   1       77.68       86.66     27.06 o 
  -8  12   1       13.80       10.31     26.73 o 
  -6  12   1     1959.87     2125.66     54.45 o 
  -4  12   1       43.20       -7.98     26.59 o 
  -2  12   1     2267.53     2395.59     46.17 o 
   0  12   1      117.54      122.21     29.06 o 
   2  12   1      148.87      182.49     27.66 o 
   4  12   1      815.52      678.23     35.66 o 
   6  12   1       69.59       82.29     44.15 o 
 -22   0   2     1569.00     1578.28     60.70 o 
 -20   0   2      304.36      274.95     36.03 o 
 -18   0   2     4820.21     4778.05     83.26 o 
 -16   0   2      854.71      857.26     27.22 o 
 -14   0   2      237.70      217.73     15.44 o 
 -12   0   2    17147.16    16891.77    280.06 o 
 -10   0   2    12497.85    12975.77    155.51 o 
  -8   0   2    44199.36    39265.10    452.47 o 
  -6   0   2    20794.36    20456.84    627.32 o 
  -4   0   2      624.85      733.65      9.83 o 
   0   0   2    28398.80    22994.81   1992.00 o 
   2   0   2   134885.25    96493.42   1116.89 o 
   4   0   2    11481.56    12239.13    116.08 o 
   6   0   2    23388.88    21977.48    206.50 o 
   8   0   2    14445.23    14325.49    118.80 o 
  10   0   2    10959.68    10190.86     86.91 o 
  12   0   2      680.02      664.82     31.45 o 
  14   0   2     3436.22     3301.01     80.50 o 
  16   0   2      685.98      620.18     41.55 o 
  18   0   2        8.36      -17.04     33.92 o 
  20   0   2     1439.16     1341.31     66.06 o 
 -23   1   2       95.51       62.06     27.25 o 
 -21   1   2       16.23        4.45     21.88 o 
 -19   1   2      728.53      719.63     21.83 o 
 -17   1   2      718.53      757.13     19.64 o 
 -15   1   2     1772.87     1849.54     25.96 o 
 -13   1   2     1984.24     2087.93     25.97 o 
 -11   1   2      613.07      628.63     13.74 o 
  -9   1   2     1531.94     1414.73     17.75 o 
  -7   1   2    22574.62    22566.07    227.76 o 
  -5   1   2    47191.49    42157.83    342.44 o 
  -3   1   2     4394.24     4852.21     74.79 o 
  -1   1   2    17148.78    16653.14    123.74 o 
   1   1   2        4.50        7.31      3.65 o 
   3   1   2     9332.92     9686.38     72.45 o 
   5   1   2     1613.75     1608.56     15.40 o 
   7   1   2     5297.48     5512.16     43.87 o 
   9   1   2     1857.89     1874.43     17.60 o 
  11   1   2      125.84      108.42      7.84 o 
  13   1   2      119.23       95.35     13.59 o 
  15   1   2       28.78       61.11     19.37 o 
  17   1   2        2.07       -9.60     28.08 o 
  19   1   2        9.06       26.62     28.97 o 
 -22   2   2     1230.01     1222.02     45.61 o 
 -20   2   2       72.61       53.31     15.83 o 
 -18   2   2     1515.07     1396.38     22.75 o 
 -16   2   2      608.71      650.03     16.54 o 
 -14   2   2      679.03      663.93     15.28 o 
 -12   2   2     9298.70     9110.56     71.97 o 
 -10   2   2     2959.26     3058.46     28.07 o 
  -8   2   2    25430.94    25229.21    184.64 o 
  -6   2   2     3076.80     3383.22     31.60 o 
  -4   2   2    35481.63    34348.46    277.72 o 
  -2   2   2     5359.22     5473.44     54.19 o 
   0   2   2     7313.00     8233.18     61.98 o 
   2   2   2    24652.37    25102.43    183.52 o 
   4   2   2      927.38      883.78     10.80 o 
   6   2   2    31649.75    30571.20    256.08 o 
   8   2   2     2710.57     2610.56     24.55 o 
  10   2   2     7085.18     6968.12     56.34 o 
  12   2   2       24.26       27.39     12.20 o 
  14   2   2      351.29      374.56     18.19 o 
  16   2   2      902.31      902.59     36.02 o 
  18   2   2       60.55       87.68     25.31 o 
  20   2   2      228.02      227.03     30.68 o 
 -21   3   2      786.74      684.24     27.72 o 
 -19   3   2      250.19      224.61     16.51 o 
 -17   3   2       18.03       20.73     10.71 o 
 -15   3   2       30.40       27.03      9.78 o 
 -13   3   2     1237.95     1173.27     17.83 o 
 -11   3   2    36512.54    35655.05    281.49 o 
  -9   3   2    27862.99    27702.18    203.36 o 
  -7   3   2    12030.17    11932.48     90.06 o 
  -5   3   2    18868.20    18325.79    174.77 o 
  -3   3   2     5161.00     5173.04     52.52 o 
  -1   3   2    11023.89    11565.75    111.76 o 
   1   3   2     1764.07     1876.56     17.86 o 
   3   3   2     9779.14    10200.14     77.33 o 
   5   3   2    12483.00    12347.43     93.26 o 
   7   3   2     2033.31     1736.09     19.05 o 
   9   3   2     5094.54     4999.23     42.64 o 
  11   3   2     3349.19     3352.14     39.52 o 
  13   3   2      805.67      796.40     24.02 o 
  15   3   2       91.24      102.54     22.24 o 
  17   3   2     1763.27     1605.08     44.68 o 
  19   3   2      147.08      174.93     27.64 o 
 -22   4   2      251.77      253.24     23.79 o 
 -20   4   2      634.07      678.75     28.14 o 
 -18   4   2      191.01      191.39     18.81 o 
 -16   4   2       40.66       29.84     12.34 o 
 -14   4   2      106.02      119.93     11.74 o 
 -12   4   2     2646.44     2701.60     31.84 o 
 -10   4   2    22602.51    22500.81    224.91 o 
  -8   4   2     5807.73     6459.64     67.68 o 
  -6   4   2     3949.02     3839.83     47.89 o 
  -4   4   2     1343.24     1599.12     21.86 o 
  -2   4   2     4462.02     4361.27    113.86 o 
   0   4   2     8634.97     8927.39     89.39 o 
   2   4   2      281.37      217.60      9.45 o 
   4   4   2      504.16      669.67     11.91 o 
   6   4   2     2885.67     2932.57     29.04 o 
   8   4   2     9051.42     8847.25     70.35 o 
  10   4   2      946.81      882.33     19.05 o 
  12   4   2     2286.04     2355.46     36.88 o 
  14   4   2       46.92       82.79     15.16 o 
  16   4   2      121.73      148.40     25.00 o 
  18   4   2        3.76        5.62     47.56 o 
 -21   5   2      249.86      272.10     25.27 o 
 -19   5   2      649.59      601.97     24.88 o 
 -17   5   2      441.04      374.70     22.14 o 
 -15   5   2     2550.69     2610.74     34.72 o 
 -13   5   2     2864.15     2969.91     36.74 o 
 -11   5   2     1203.76     1208.49     20.93 o 
  -9   5   2     6749.19     6409.86     68.93 o 
  -7   5   2    23909.98    23763.89    228.09 o 
  -5   5   2     5143.06     5150.53     92.00 o 
  -3   5   2     4386.29     4494.55     56.90 o 
  -1   5   2       78.24       22.63     10.56 o 
   1   5   2     1673.65     1729.08     25.32 o 
   3   5   2      424.92      341.96     14.80 o 
   5   5   2     8523.12     8414.58     67.50 o 
   7   5   2     6801.29     7046.56     58.37 o 
   9   5   2     2395.19     2351.38     30.17 o 
  11   5   2     2196.53     2111.32     34.64 o 
  13   5   2     1535.73     1471.50     31.97 o 
  15   5   2       44.69       39.06     17.28 o 
  17   5   2       74.49       44.41     24.32 o 
 -20   6   2      792.70      771.17     31.44 o 
 -18   6   2        1.99       25.70     18.10 o 
 -16   6   2     2282.33     2102.98     38.49 o 
 -14   6   2     6152.90     6036.79     61.56 o 
 -12   6   2      275.98      367.04     29.89 o 
 -10   6   2     5957.79     5892.80     93.44 o 
  -8   6   2     1371.35     1378.46     24.41 o 
  -6   6   2    14620.71    14515.33    143.68 o 
  -4   6   2      639.75      807.48     18.95 o 
  -2   6   2     2626.82     2598.94     43.25 o 
   0   6   2     1266.00     1233.99     22.91 o 
   2   6   2       58.33       96.83     17.47 o 
   4   6   2    15540.04    15694.58    155.51 o 
   6   6   2      918.57      899.23     22.32 o 
   8   6   2     6549.37     6562.78     73.80 o 
  10   6   2     2173.53     2177.91     36.57 o 
  12   6   2     2836.24     2876.53     44.85 o 
  14   6   2        4.76       22.83     18.00 o 
  16   6   2       25.59       -6.80     19.58 o 
 -19   7   2       32.29       30.70     24.51 o 
 -17   7   2      127.01      114.96     38.95 o 
 -15   7   2      123.14       87.00     22.06 o 
 -13   7   2      459.49      456.33     19.83 o 
 -11   7   2     1652.69     1626.60     30.70 o 
  -9   7   2       83.16       99.65     13.93 o 
  -7   7   2       49.17       38.83     12.25 o 
  -5   7   2       12.35        9.93     11.73 o 
  -3   7   2     1500.73     1580.28     27.16 o 
  -1   7   2       36.23       63.07     14.95 o 
   1   7   2      487.17      485.85     18.36 o 
   3   7   2     2026.29     2221.44     33.77 o 
   5   7   2       13.21       19.76     18.26 o 
   7   7   2     1809.29     1814.10     31.36 o 
   9   7   2      889.24      892.71     33.31 o 
  11   7   2      132.75      129.26     17.94 o 
  13   7   2      256.51      271.93     21.38 o 
  15   7   2       11.23      -31.61     24.09 o 
 -18   8   2      716.49      688.35     51.29 o 
 -16   8   2      513.18      528.88     50.48 o 
 -14   8   2      925.01     1121.49     71.01 o 
 -12   8   2       25.26       34.82     22.09 o 
 -10   8   2     3867.04     4053.26     52.92 o 
  -8   8   2     1366.16     1437.53     28.57 o 
  -6   8   2     3271.02     3290.34     44.33 o 
  -4   8   2      281.62      305.05     18.38 o 
  -2   8   2     2706.88     2604.31     37.84 o 
   0   8   2     5120.68     4913.63     59.77 o 
   2   8   2      123.15      140.65     14.72 o 
   4   8   2     7707.41     7406.89     82.80 o 
   6   8   2     4167.20     3884.72     51.01 o 
   8   8   2     4638.82     4688.06     96.33 o 
  10   8   2      201.58      260.68     34.49 o 
  12   8   2      423.02      572.26     48.12 o 
  14   8   2        0.93       33.31     48.45 o 
 -17   9   2      111.24      129.03     43.01 o 
 -15   9   2        0.97      -56.48     37.66 o 
 -13   9   2      183.18      183.89     34.57 o 
 -11   9   2     1247.06     1343.37     41.06 o 
  -9   9   2     1996.97     1867.38     34.63 o 
  -7   9   2       49.70       34.64     19.07 o 
  -5   9   2      228.24      226.56     25.28 o 
  -3   9   2     1232.43     1197.48     28.00 o 
  -1   9   2     1090.28     1056.81     37.34 o 
   1   9   2      626.61      612.61     25.07 o 
   3   9   2      708.92      713.48     24.71 o 
   5   9   2     1908.83     1710.44     33.79 o 
   7   9   2      571.50      574.84     30.81 o 
   9   9   2      955.09     1075.70     39.22 o 
  11   9   2      136.99      179.42     27.15 o 
  13   9   2      204.58      281.35     30.70 o 
 -14  10   2      331.16      347.50     41.71 o 
 -12  10   2       20.77        2.68     23.83 o 
 -10  10   2      308.44      345.40     27.78 o 
  -8  10   2       27.57       57.33     23.15 o 
  -6  10   2     1411.79     1443.32     40.74 o 
  -4  10   2       87.41       96.69     23.12 o 
  -2  10   2      343.68      320.46     20.37 o 
   0  10   2     1094.54     1140.40     31.45 o 
   2  10   2      537.35      504.10     23.03 o 
   4  10   2     2139.38     2114.88     39.75 o 
   6  10   2       57.20       10.71     21.69 o 
   8  10   2      640.35      688.79     36.69 o 
  10  10   2        9.72      -39.38     45.69 o 
  12  10   2        0.23      -20.30     26.99 o 
 -11  11   2      418.03      420.08     31.54 o 
  -9  11   2      319.64      353.03     43.66 o 
  -7  11   2     1076.20     1074.81     39.34 o 
  -5  11   2     1868.31     1795.06     48.07 o 
  -3  11   2       18.92       27.92     24.90 o 
  -1  11   2      997.49     1007.14     32.43 o 
   1  11   2      320.07      307.65     21.95 o 
   3  11   2      264.60      244.55     37.82 o 
   5  11   2      651.89      636.83     33.79 o 
   7  11   2      231.71      238.87     29.12 o 
   9  11   2      526.10      616.93     35.30 o 
  -8  12   2      223.15      205.40     29.45 o 
  -6  12   2      140.04      163.62     29.13 o 
  -4  12   2      487.95      493.12     49.83 o 
  -2  12   2       27.69       -9.86     21.93 o 
   0  12   2      175.69      214.98     22.61 o 
   2  12   2        5.76      -31.26     20.84 o 
   4  12   2       44.74       17.77     28.79 o 
   6  12   2      173.17      180.19     30.20 o 
 -23   1   3      115.30      102.22     27.03 o 
 -21   1   3       10.55       -3.74     15.53 o 
 -19   1   3      245.90      295.43     27.93 o 
 -17   1   3      632.39      655.27     18.90 o 
 -15   1   3     6885.53     6754.02     94.90 o 
 -13   1   3     6702.29     6272.65     58.53 o 
 -11   1   3    14744.15    14519.90    135.31 o 
  -9   1   3    15488.75    15486.03    129.46 o 
  -7   1   3    11447.32    11334.56     95.19 o 
  -5   1   3      313.43      377.91      6.80 o 
  -3   1   3     2486.27     2575.61     27.17 o 
  -1   1   3    33254.68    31582.32    231.20 o 
   1   1   3      206.66      249.95      6.64 o 
   3   1   3    66799.84    58884.69    429.17 o 
   5   1   3    10999.16    10821.96     89.52 o 
   7   1   3     5328.29     4762.75     39.00 o 
   9   1   3     1735.28     1644.40     18.55 o 
  11   1   3       66.63       60.64      9.66 o 
  13   1   3     1396.07     1398.74     36.19 o 
  15   1   3      119.28       80.35     20.96 o 
  17   1   3     2747.70     2780.56     57.84 o 
  19   1   3       80.21       58.43     37.66 o 
 -22   2   3      120.41      109.45     17.07 o 
 -20   2   3       20.42        7.67     13.99 o 
 -18   2   3        8.43        4.92     12.55 o 
 -16   2   3     4113.47     4125.44     39.43 o 
 -14   2   3      390.53      343.74     11.94 o 
 -12   2   3     9577.10     9604.02    114.53 o 
 -10   2   3    17813.79    18150.13    151.82 o 
  -8   2   3     2023.83     2663.48     26.95 o 
  -6   2   3     8984.90     9838.72     73.68 o 
  -4   2   3     5046.15     5331.05     40.97 o 
  -2   2   3       55.12       81.45      4.79 o 
   0   2   3     7619.42     7282.54     55.34 o 
   2   2   3    54266.44    50495.04    366.86 o 
   4   2   3     1171.07     1048.50     12.11 o 
   6   2   3    10386.83    10351.69     78.90 o 
   8   2   3     7908.63     7751.85     61.32 o 
  10   2   3       86.66       89.76     15.51 o 
  12   2   3        9.83      -11.31     12.63 o 
  14   2   3      589.54      611.86     38.63 o 
  16   2   3      543.72      599.57     31.21 o 
  18   2   3      160.60      144.11     27.66 o 
 -23   3   3        1.04       31.45     36.76 o 
 -21   3   3       25.28       16.40     15.94 o 
 -19   3   3       64.72       75.89     18.54 o 
 -17   3   3       18.99       15.52     10.87 o 
 -15   3   3      377.97      371.30     12.97 o 
 -13   3   3      909.32      995.82     29.19 o 
 -11   3   3      957.76      955.75     18.84 o 
  -9   3   3       30.49       46.02      6.44 o 
  -7   3   3     4650.26     5142.47     46.10 o 
  -5   3   3       69.04       66.50      5.48 o 
  -3   3   3     3431.25     3557.42     32.70 o 
  -1   3   3    19857.07    20458.90    184.14 o 
   1   3   3      345.62      513.79      9.00 o 
   3   3   3     2896.06     2699.05     24.24 o 
   5   3   3       17.19       45.81      5.69 o 
   7   3   3     4038.15     3901.87     34.14 o 
   9   3   3     1121.16     1209.67     19.66 o 
  11   3   3       93.79       73.53     12.85 o 
  13   3   3     2285.42     2233.39     36.68 o 
  15   3   3      666.67      742.34     34.81 o 
  17   3   3      410.96      445.41     31.31 o 
 -22   4   3      344.92      327.65     24.29 o 
 -20   4   3       53.20       43.39     18.68 o 
 -18   4   3        3.82        6.56     16.21 o 
 -16   4   3     3372.08     3278.75     39.11 o 
 -14   4   3     2591.37     2777.61     32.18 o 
 -12   4   3     4711.74     4551.04     55.90 o 
 -10   4   3     3588.72     3261.16     34.42 o 
  -8   4   3     7661.96     7291.73     74.98 o 
  -6   4   3     4065.49     4220.23     50.90 o 
  -4   4   3     2245.96     2631.65     30.93 o 
  -2   4   3     3555.44     3614.93     40.76 o 
   0   4   3    11852.21    11752.52    100.13 o 
   2   4   3    22682.85    22868.54    169.21 o 
   4   4   3     9855.19     9272.57     77.90 o 
   6   4   3    25484.33    24515.35    183.47 o 
   8   4   3      370.74      398.15     14.05 o 
  10   4   3       50.47       55.44     11.13 o 
  12   4   3       22.26       10.70     14.66 o 
  14   4   3      860.66      782.76     34.00 o 
  16   4   3      643.68      670.33     34.60 o 
  18   4   3      246.26      213.46     67.36 o 
 -21   5   3       23.16       53.24     20.80 o 
 -19   5   3       72.40       91.75     23.92 o 
 -17   5   3       85.89       95.52     14.47 o 
 -15   5   3     1065.19     1076.37     23.04 o 
 -13   5   3     4676.54     4784.09     49.59 o 
 -11   5   3      134.49      144.20     12.58 o 
  -9   5   3     1559.21     1412.38     37.73 o 
  -7   5   3      574.69      540.82     15.19 o 
  -5   5   3     4588.32     4885.39     53.30 o 
  -3   5   3     1061.07     1102.38     19.19 o 
  -1   5   3     1850.55     2087.81     29.01 o 
   1   5   3     1017.49      730.61     15.09 o 
   3   5   3      551.60      612.54     14.87 o 
   5   5   3    11944.34    12085.93    107.15 o 
   7   5   3      130.95      113.27     16.65 o 
   9   5   3     8913.32     8725.33     80.63 o 
  11   5   3     1887.26     1841.98     33.74 o 
  13   5   3      340.25      339.25     20.47 o 
  15   5   3      203.67      183.94     24.99 o 
  17   5   3       20.93       29.06     38.55 o 
 -20   6   3       85.21       86.46     20.67 o 
 -18   6   3       16.89       21.13     25.47 o 
 -16   6   3       13.06      -12.97     13.88 o 
 -14   6   3      159.65      195.78     16.19 o 
 -12   6   3     4443.09     4180.42     51.89 o 
 -10   6   3      363.40      360.47     15.40 o 
  -8   6   3     3324.77     3192.92     40.18 o 
  -6   6   3       49.82       81.33     10.85 o 
  -4   6   3       85.09       93.94     13.86 o 
  -2   6   3     2296.31     2474.85     41.25 o 
   0   6   3     1912.49     1909.91     29.28 o 
   2   6   3     6521.61     6553.23     71.38 o 
   4   6   3     1343.07     1341.97     25.62 o 
   6   6   3     2076.68     2073.87     28.06 o 
   8   6   3      373.81      375.75     14.95 o 
  10   6   3      241.51      255.21     15.49 o 
  12   6   3      909.94      921.35     28.57 o 
  14   6   3      217.48      184.99     21.34 o 
  16   6   3      173.63      174.17     28.89 o 
 -19   7   3      502.95      581.04     35.63 o 
 -17   7   3      845.35      899.65     36.93 o 
 -15   7   3      766.00      833.64     27.21 o 
 -13   7   3     1729.78     1750.05     32.56 o 
 -11   7   3     1420.53     1405.33     28.06 o 
  -9   7   3     9392.66     9214.61     97.19 o 
  -7   7   3      363.83      335.12     19.10 o 
  -5   7   3      106.74       99.20     11.93 o 
  -3   7   3      571.92      706.23     19.10 o 
  -1   7   3     1635.15     1708.23     29.44 o 
   1   7   3    10588.25    10103.41    105.58 o 
   3   7   3     2043.08     2248.82     34.03 o 
   5   7   3    15860.21    15764.70    175.22 o 
   7   7   3       58.24       90.21     20.24 o 
   9   7   3     1990.72     2280.56     39.15 o 
  11   7   3      576.98      503.83     22.82 o 
  13   7   3       44.04       59.14     19.99 o 
  15   7   3      708.30      783.22     86.06 o 
 -18   8   3      420.52      374.44     44.63 o 
 -16   8   3       83.32       63.62     31.49 o 
 -14   8   3      878.60      801.86     34.30 o 
 -12   8   3        5.11        7.65     18.25 o 
 -10   8   3      405.90      392.18     17.97 o 
  -8   8   3      796.82      822.78     24.19 o 
  -6   8   3     3574.76     3622.63     55.03 o 
  -4   8   3      334.41      335.56     16.62 o 
  -2   8   3      930.99     1053.44     63.79 o 
   0   8   3      772.63      762.41     23.83 o 
   2   8   3        4.95       -6.49     13.50 o 
   4   8   3     1738.99     1668.20     32.08 o 
   6   8   3      399.29      376.93     24.12 o 
   8   8   3      923.74      958.69     36.13 o 
  10   8   3       12.36        8.30     21.38 o 
  12   8   3      223.62      209.07     27.43 o 
  14   8   3       69.22       49.31     22.71 o 
 -17   9   3       63.26      145.10     41.71 o 
 -15   9   3      284.11      374.28     43.66 o 
 -13   9   3      801.32      794.35     36.31 o 
 -11   9   3      986.91      962.28     58.84 o 
  -9   9   3      543.94      570.66     29.49 o 
  -7   9   3      226.68      217.13     22.00 o 
  -5   9   3      730.54      775.59     32.94 o 
  -3   9   3     1081.79     1158.57     36.28 o 
  -1   9   3       58.57       43.39     16.23 o 
   1   9   3     4295.04     4125.26     55.13 o 
   3   9   3      920.49      930.02     36.31 o 
   5   9   3      923.71     1038.46     36.38 o 
   7   9   3       20.87       -3.48     20.48 o 
   9   9   3      794.60      785.21     39.44 o 
  11   9   3      273.15      268.87     47.72 o 
  13   9   3       37.97       93.87     49.26 o 
 -14  10   3      906.19      984.39     55.83 o 
 -12  10   3       17.39       30.74     23.89 o 
 -10  10   3     1265.71     1334.45     42.26 o 
  -8  10   3      116.15      128.39     24.18 o 
  -6  10   3      908.90      859.71     34.94 o 
  -4  10   3      711.31      681.44     51.21 o 
  -2  10   3     1026.91     1021.79     30.70 o 
   0  10   3     2873.73     2714.76     44.76 o 
   2  10   3     1056.34     1063.01     36.79 o 
   4  10   3     2428.26     2318.96     51.19 o 
   6  10   3      608.24      686.27     51.05 o 
   8  10   3      433.74      506.21     49.10 o 
  10  10   3       13.49       28.91     26.15 o 
 -13  11   3        6.55       17.20     42.04 o 
 -11  11   3       56.58       10.87     61.60 o 
  -9  11   3       88.97       72.96     25.76 o 
  -7  11   3       48.15       23.10     25.34 o 
  -5  11   3       81.88       60.12     30.27 o 
  -3  11   3     1438.80     1438.87     47.82 o 
  -1  11   3       10.29      -17.32     27.78 o 
   1  11   3       13.08       27.24     19.22 o 
   3  11   3      474.78      463.05     34.90 o 
   5  11   3      103.08       80.83     28.12 o 
   7  11   3       56.45        8.54     27.26 o 
  -8  12   3       43.70       35.89     27.52 o 
  -6  12   3      826.36      771.52     43.09 o 
  -4  12   3      626.51      666.75     29.24 o 
  -2  12   3      107.70       81.64     22.19 o 
   0  12   3      775.68      760.57     32.83 o 
   2  12   3       11.04        4.45     46.01 o 
   4  12   3      612.67      649.80     36.88 o 
 -24   0   4      142.71      221.71     40.09 o 
 -22   0   4      154.66      158.99     23.47 o 
 -20   0   4     1871.86     1946.91    107.93 o 
 -18   0   4      393.50      387.02     21.42 o 
 -16   0   4    13877.77    13705.75    169.33 o 
 -14   0   4      758.12      709.23     22.13 o 
 -12   0   4    39929.43    38926.40   1294.64 o 
 -10   0   4      168.41      138.45      9.70 o 
  -8   0   4    12635.07    12671.61    149.07 o 
  -6   0   4     6389.30     6499.68     63.89 o 
  -4   0   4    30326.21    29751.04    341.20 o 
  -2   0   4    21857.30    20960.43    243.25 o 
   0   0   4    13128.67    13752.23    161.71 o 
   2   0   4    31888.50    29200.33    338.97 o 
   4   0   4     8523.01     7670.41     92.69 o 
   6   0   4      480.05      450.07     11.79 o 
   8   0   4     4055.94     4114.94     45.89 o 
  10   0   4      878.93      891.94     25.41 o 
  12   0   4     4371.35     4126.66     93.81 o 
  14   0   4     2013.93     1983.07     63.95 o 
  16   0   4     1721.36     1875.62     68.17 o 
  18   0   4     1112.68     1193.45     63.46 o 
 -23   1   4       13.15       18.01     16.89 o 
 -21   1   4      236.67      250.82     16.54 o 
 -19   1   4        4.93       15.21     12.59 o 
 -17   1   4       73.29       83.96     11.65 o 
 -15   1   4     6994.27     7152.13     66.82 o 
 -13   1   4       31.41       18.39      8.16 o 
 -11   1   4       10.03       10.33      6.46 o 
  -9   1   4     1479.27     1635.77     19.12 o 
  -7   1   4      804.77      727.77      9.80 o 
  -5   1   4     8212.23     7780.54     65.55 o 
  -3   1   4    27868.64    26826.16    220.45 o 
  -1   1   4     7956.88     8320.57     62.53 o 
   1   1   4      258.69      211.96      7.15 o 
   3   1   4    11481.54    11610.38     97.65 o 
   5   1   4      113.31       84.76      4.83 o 
   7   1   4     1014.89     1157.41     12.68 o 
   9   1   4       13.33        3.66      8.73 o 
  11   1   4     1000.44     1067.45     32.52 o 
  13   1   4      107.62      139.30     20.96 o 
  15   1   4      369.25      398.13     43.58 o 
  17   1   4      120.57      168.90     27.94 o 
 -24   2   4      257.48      275.50     20.50 o 
 -22   2   4      184.12      190.40     18.39 o 
 -20   2   4     1225.52     1264.96     25.52 o 
 -18   2   4       13.47       22.00      9.79 o 
 -16   2   4     5621.26     5560.21     55.22 o 
 -14   2   4      389.90      398.01     14.50 o 
 -12   2   4    14535.00    14076.96    120.18 o 
 -10   2   4      786.05      949.86     15.46 o 
  -8   2   4    13238.47    14323.25    119.96 o 
  -6   2   4    15627.48    15889.99    131.26 o 
  -4   2   4      673.61      578.17      9.25 o 
  -2   2   4    21184.09    20834.85    176.73 o 
   0   2   4    40000.50    39251.69    285.88 o 
   2   2   4      800.82      672.35     11.61 o 
   4   2   4      178.23      221.44      8.84 o 
   6   2   4     4959.64     4781.50     39.53 o 
   8   2   4     2564.56     2544.83     32.96 o 
  10   2   4      745.03      742.14     17.57 o 
  12   2   4     2933.63     2775.49     51.07 o 
  14   2   4     1140.40     1145.23     44.72 o 
  16   2   4      396.62      375.74     29.72 o 
  18   2   4       39.67       10.35     46.34 o 
 -23   3   4       26.03       20.32     18.79 o 
 -21   3   4       33.45       40.23     15.56 o 
 -19   3   4      745.45      746.05     19.50 o 
 -17   3   4      758.19      805.30     17.54 o 
 -15   3   4     7051.49     6727.60     57.18 o 
 -13   3   4     2124.58     2095.50     24.81 o 
 -11   3   4    12963.88    13269.40    101.19 o 
  -9   3   4       99.27       90.67      7.06 o 
  -7   3   4     5555.42     5979.00     52.69 o 
  -5   3   4     3508.05     3383.31     28.21 o 
  -3   3   4    36104.06    35856.71    336.38 o 
  -1   3   4    49082.38    46298.03    336.51 o 
   1   3   4    12706.65    11599.51     95.90 o 
   3   3   4    47220.04    46862.73    340.98 o 
   5   3   4      219.77      154.14      6.78 o 
   7   3   4      175.91      158.50     14.90 o 
   9   3   4       32.32       26.12     10.41 o 
  11   3   4     1982.08     2012.85     33.28 o 
  13   3   4      802.32      767.85     32.84 o 
  15   3   4     1509.04     1493.78     43.49 o 
  17   3   4      746.11      828.34     40.36 o 
 -22   4   4      459.41      445.68     24.85 o 
 -20   4   4      431.95      438.49     17.13 o 
 -18   4   4      598.81      636.42     19.08 o 
 -16   4   4       13.91       42.54     12.74 o 
 -14   4   4      810.06      753.01     16.75 o 
 -12   4   4      523.42      506.58     12.93 o 
 -10   4   4     4222.71     4509.72     43.50 o 
  -8   4   4     7182.56     7619.59     77.71 o 
  -6   4   4     6318.90     6974.45    104.81 o 
  -4   4   4     3040.41     3099.09     30.53 o 
  -2   4   4       33.76       53.41     12.28 o 
   0   4   4     8349.82     8329.28     73.10 o 
   2   4   4     4341.08     4556.31     38.53 o 
   4   4   4      142.37      141.96      8.25 o 
   6   4   4     1656.87     1699.98     23.49 o 
   8   4   4     2162.37     2119.41     27.89 o 
  10   4   4      599.11      590.25     19.23 o 
  12   4   4      191.69      149.18     21.05 o 
  14   4   4      164.18      173.80     25.34 o 
  16   4   4        7.68        9.87     25.42 o 
 -23   5   4       18.66       48.84     22.08 o 
 -21   5   4       47.76       69.81     20.09 o 
 -19   5   4      710.17      689.33     28.46 o 
 -17   5   4      369.71      398.78     17.32 o 
 -15   5   4     2155.95     2098.24     29.70 o 
 -13   5   4      249.47      306.76     15.19 o 
 -11   5   4     4773.43     4528.23     67.60 o 
  -9   5   4      837.53      820.66     18.69 o 
  -7   5   4      592.11      590.92     15.38 o 
  -5   5   4     8353.51     8378.52     84.97 o 
  -3   5   4    10572.98    10379.96    152.66 o 
  -1   5   4    22090.30    22567.49    188.20 o 
   1   5   4    13483.87    13477.57    141.01 o 
   3   5   4     9220.27     9363.25     74.07 o 
   5   5   4       28.47       32.20     10.40 o 
   7   5   4      401.94      456.76     16.61 o 
   9   5   4     1654.91     1530.57     25.64 o 
  11   5   4     1003.78      928.26     32.09 o 
  13   5   4     1001.90      954.87     47.88 o 
  15   5   4      221.80      191.67     27.68 o 
 -22   6   4      411.72      474.47     48.94 o 
 -20   6   4       54.34       71.52     19.36 o 
 -18   6   4     2149.42     2301.76     58.97 o 
 -16   6   4      121.13      123.90     17.58 o 
 -14   6   4     4793.04     4710.80     57.72 o 
 -12   6   4     1801.59     1611.40     28.36 o 
 -10   6   4     3497.25     3321.31     42.46 o 
  -8   6   4        0.54        3.17      9.98 o 
  -6   6   4      142.86      160.71     12.56 o 
  -4   6   4    11980.91    12263.22    122.28 o 
  -2   6   4      220.07      335.76     21.75 o 
   0   6   4    24420.29    23385.18    196.09 o 
   2   6   4     2869.53     3010.63     52.17 o 
   4   6   4     6908.20     7042.41     66.49 o 
   6   6   4      476.40      465.28     16.12 o 
   8   6   4      134.87      138.61     16.73 o 
  10   6   4       51.30       80.57     17.02 o 
  12   6   4      539.64      652.56     27.36 o 
  14   6   4      893.59      947.51    104.44 o 
 -21   7   4        6.87       15.74     38.47 o 
 -19   7   4       73.83       42.52     35.06 o 
 -17   7   4       16.32        4.71     42.52 o 
 -15   7   4      186.32      153.97     30.35 o 
 -13   7   4        8.41       34.81     14.79 o 
 -11   7   4      307.03      299.58     16.09 o 
  -9   7   4     1817.69     1754.76     29.49 o 
  -7   7   4      490.70      435.46     17.05 o 
  -5   7   4       69.39       86.28     14.51 o 
  -3   7   4      609.72      683.44     20.70 o 
  -1   7   4     1478.06     1550.59     35.14 o 
   1   7   4       13.00       21.73     12.88 o 
   3   7   4        4.91       -8.17     20.49 o 
   5   7   4      178.56      195.53     43.09 o 
   7   7   4      184.03      202.14     22.38 o 
   9   7   4     1959.47     1947.51     36.15 o 
  11   7   4        4.19       11.94     18.00 o 
  13   7   4      339.04      312.60     33.55 o 
 -18   8   4     1564.99     1677.77     69.31 o 
 -16   8   4       61.40       88.93     22.82 o 
 -14   8   4     4219.97     4127.83     69.83 o 
 -12   8   4       21.74       26.16     18.72 o 
 -10   8   4      397.16      347.23     25.73 o 
  -8   8   4     1462.71     1360.99     40.82 o 
  -6   8   4      168.85      188.18     21.00 o 
  -4   8   4     7358.75     7313.59    100.19 o 
  -2   8   4     2090.26     2190.95     36.35 o 
   0   8   4    12268.53    12146.44    126.35 o 
   2   8   4       52.95       30.42     14.40 o 
   4   8   4     2981.85     3044.69     71.42 o 
   6   8   4       80.57      142.61     42.61 o 
   8   8   4      921.35      873.96     36.26 o 
  10   8   4      750.44      705.40     93.57 o 
  12   8   4      800.18      780.94     31.74 o 
 -17   9   4       66.81       88.30     40.41 o 
 -15   9   4       91.34      129.95     25.83 o 
 -13   9   4      496.60      585.40     29.25 o 
 -11   9   4       23.09       -8.55     19.85 o 
  -9   9   4      184.47      158.18     22.93 o 
  -7   9   4       77.74       82.05     21.67 o 
  -5   9   4      392.61      444.47     28.89 o 
  -3   9   4     3505.46     3459.43     55.85 o 
  -1   9   4     2188.05     2183.57     37.94 o 
   1   9   4     2833.15     2741.66     43.72 o 
   3   9   4       54.07       86.86     22.61 o 
   5   9   4     1190.61     1300.64     41.71 o 
   7   9   4       48.43        2.92     23.58 o 
   9   9   4       15.33      -40.01     30.92 o 
  11   9   4      319.12      305.73     55.59 o 
 -16  10   4      195.68      187.95     45.28 o 
 -14  10   4      593.41      616.55     44.23 o 
 -12  10   4       34.80        6.11     24.33 o 
 -10  10   4      726.13      685.28     45.12 o 
  -8  10   4      731.74      714.60     46.58 o 
  -6  10   4      109.88      105.72     22.05 o 
  -4  10   4      104.55       70.17     22.81 o 
  -2  10   4      221.17      209.65     20.09 o 
   0  10   4     1019.47     1070.10     31.75 o 
   2  10   4      157.66      169.30     24.51 o 
   4  10   4       13.29      -23.14     23.92 o 
   6  10   4      311.70      313.21     53.48 o 
   8  10   4       24.63       45.74     27.34 o 
  10  10   4      232.47      208.63     31.21 o 
 -13  11   4       31.20       19.06     27.25 o 
 -11  11   4      381.20      367.14     31.09 o 
  -9  11   4      143.75      146.14     27.95 o 
  -7  11   4      374.34      440.73     31.00 o 
  -5  11   4       20.19       65.76     33.03 o 
  -3  11   4     3389.38     3389.52     53.70 o 
  -1  11   4       21.32       11.69     19.82 o 
   1  11   4     3336.10     3589.02     69.19 o 
   3  11   4      940.52      940.95     40.84 o 
   5  11   4      176.78      257.27     30.42 o 
   7  11   4       14.96        4.34     27.80 o 
  -8  12   4      437.87      460.43     49.58 o 
  -6  12   4      272.73      286.78     31.57 o 
  -4  12   4        6.90      -13.59     21.82 o 
  -2  12   4        6.92       26.33     27.19 o 
   0  12   4      528.40      574.61     36.03 o 
   2  12   4      364.75      314.23     32.93 o 
 -25   1   5      129.22      101.52     19.23 o 
 -23   1   5      189.34      236.26     25.42 o 
 -21   1   5      489.73      552.39     19.74 o 
 -19   1   5     2678.64     2632.94     34.65 o 
 -17   1   5     3358.61     3492.52     59.06 o 
 -15   1   5     5696.61     5757.36     55.65 o 
 -13   1   5      761.25      794.53     15.80 o 
 -11   1   5     1064.33     1216.99     14.22 o 
  -9   1   5    43430.91    41413.12    301.25 o 
  -7   1   5     6991.27     7143.54     61.15 o 
  -5   1   5   109262.07    91256.55    847.80 o 
  -3   1   5     6665.12     6945.84     52.96 o 
  -1   1   5    43029.12    40099.98    292.03 o 
   1   1   5      143.20      101.69      5.54 o 
   3   1   5     9418.91     9625.52     82.42 o 
   5   1   5    10830.25    11157.73    107.70 o 
   7   1   5      484.16      502.40     13.88 o 
   9   1   5    12392.90    11851.84    120.96 o 
  11   1   5     1614.39     1597.16     38.88 o 
  13   1   5     3738.09     3677.92     64.60 o 
  15   1   5       17.34       53.94     24.55 o 
  17   1   5      258.55      319.07     31.10 o 
 -24   2   5        2.96       -7.85     17.09 o 
 -22   2   5       74.54      115.35     14.59 o 
 -20   2   5     3375.62     3477.44     34.53 o 
 -18   2   5     1843.32     1888.50     28.45 o 
 -16   2   5     3134.52     3153.76     36.51 o 
 -14   2   5     1226.18     1260.92     20.87 o 
 -12   2   5     1940.98     2105.73     24.98 o 
 -10   2   5     4596.10     4532.57     42.78 o 
  -8   2   5    23567.38    24736.25    202.72 o 
  -6   2   5    11915.95    11230.91    112.40 o 
  -4   2   5     1190.07     1014.85     28.45 o 
  -2   2   5    28622.83    28518.44    189.37 o 
   0   2   5     4185.87     3955.28     32.28 o 
   2   2   5      818.93      945.61     14.42 o 
   4   2   5       13.31       49.22     16.72 o 
   6   2   5     1270.16     1313.34     19.79 o 
   8   2   5     3088.48     3299.32     35.87 o 
  10   2   5     5267.58     5359.23     62.57 o 
  12   2   5     1903.69     2007.74     45.18 o 
  14   2   5      892.50      916.34     48.29 o 
  16   2   5       97.51      105.96     27.83 o 
 -23   3   5      155.81      168.64     18.51 o 
 -21   3   5       81.28       88.76     13.55 o 
 -19   3   5      174.68      156.68     14.88 o 
 -17   3   5        3.85       -0.57     10.42 o 
 -15   3   5     1151.22     1122.93     19.05 o 
 -13   3   5       16.16       18.48      9.20 o 
 -11   3   5      846.41      968.23     18.65 o 
  -9   3   5    11715.71    12909.05    108.59 o 
  -7   3   5     1752.13     2015.57     21.14 o 
  -5   3   5    17100.94    18162.13    149.29 o 
  -3   3   5     1976.55     2310.98     27.40 o 
  -1   3   5    11169.89    11203.44     88.98 o 
   1   3   5     3413.96     3482.85     44.16 o 
   3   3   5       20.12        5.56      4.72 o 
   5   3   5     5625.68     5467.56     62.95 o 
   7   3   5       79.82      107.62     10.24 o 
   9   3   5     3627.13     3290.74     38.38 o 
  11   3   5      223.53      285.89     23.34 o 
  13   3   5     1145.53     1051.36     42.61 o 
  15   3   5      415.07      427.40     30.75 o 
 -24   4   5      309.46      402.33     25.76 o 
 -22   4   5       41.17       49.45     25.44 o 
 -20   4   5     2030.86     2005.56     29.04 o 
 -18   4   5     1307.24     1375.63     24.57 o 
 -16   4   5     7603.39     7302.06     62.63 o 
 -14   4   5     3733.40     3821.26     36.74 o 
 -12   4   5      877.14     1049.12     23.22 o 
 -10   4   5      818.86      788.77     17.93 o 
  -8   4   5      452.43      382.46     10.96 o 
  -6   4   5    44734.84    42634.01    347.46 o 
  -4   4   5    18255.07    18687.49    155.20 o 
  -2   4   5    24309.20    24132.48    199.64 o 
   0   4   5     1913.76     1960.29     20.35 o 
   2   4   5       71.90       60.40      6.71 o 
   4   4   5       56.29       96.96      9.33 o 
   6   4   5     4554.36     4547.65     46.38 o 
   8   4   5     5941.16     5780.05     57.16 o 
  10   4   5     3594.60     3594.21     48.04 o 
  12   4   5     2413.09     2426.14     63.46 o 
  14   4   5      931.54      930.59     65.82 o 
  16   4   5       43.50       71.67     27.72 o 
 -23   5   5       27.84       73.12     25.52 o 
 -21   5   5      210.27      237.14     18.72 o 
 -19   5   5        6.31       11.73     14.32 o 
 -17   5   5     2142.77     2216.48     32.06 o 
 -15   5   5      328.82      348.43     45.93 o 
 -13   5   5     1224.90     1316.34     24.92 o 
 -11   5   5     3953.47     3910.55     58.17 o 
  -9   5   5      486.44      473.06     15.78 o 
  -7   5   5     3856.25     3645.88     41.63 o 
  -5   5   5      916.56      810.95     14.57 o 
  -3   5   5    15810.14    15539.69    242.95 o 
  -1   5   5      284.60      324.81     11.48 o 
   1   5   5     3073.10     2701.64     31.57 o 
   3   5   5       65.77       87.62      9.86 o 
   5   5   5     1562.60     1521.42     23.70 o 
   7   5   5     1846.08     1992.74     28.39 o 
   9   5   5      442.40      352.55     15.96 o 
  11   5   5     3991.07     4000.31     68.62 o 
  13   5   5      139.87      188.34     26.22 o 
  15   5   5      538.64      621.83     35.32 o 
 -22   6   5       14.22      -11.04     37.33 o 
 -20   6   5      644.38      619.03     31.32 o 
 -18   6   5      237.27      292.27     28.48 o 
 -16   6   5      135.65      132.61     16.36 o 
 -14   6   5      902.03      934.16     24.61 o 
 -12   6   5     1568.02     1406.50     26.21 o 
 -10   6   5      324.74      310.13     13.85 o 
  -8   6   5     1049.56     1094.37     21.12 o 
  -6   6   5    10090.15    10397.41    145.60 o 
  -4   6   5      615.04      650.28     26.99 o 
  -2   6   5     6199.16     6245.44     59.64 o 
   0   6   5      972.01     1035.48     20.59 o 
   2   6   5        1.89       -2.39      9.56 o 
   4   6   5     2691.90     2655.19     35.28 o 
   6   6   5     3668.52     3453.01     39.94 o 
   8   6   5     1326.14     1337.30     40.16 o 
  10   6   5      206.97      187.05     19.81 o 
  12   6   5      704.17      630.40     32.10 o 
  14   6   5        7.16      -19.02     25.67 o 
 -21   7   5      348.84      421.35     44.80 o 
 -19   7   5      175.20      198.41     28.10 o 
 -17   7   5     2324.12     2182.87     49.51 o 
 -15   7   5       96.57      148.44     22.03 o 
 -13   7   5     1412.67     1316.84     37.41 o 
 -11   7   5        4.45       26.11     28.32 o 
  -9   7   5     1578.37     1600.95     37.41 o 
  -7   7   5    12642.77    12477.84    241.68 o 
  -5   7   5     8666.51     8752.63    114.28 o 
  -3   7   5    11042.97    10873.00    113.47 o 
  -1   7   5     2078.87     2102.67     44.99 o 
   1   7   5     8867.25     8594.84     80.26 o 
   3   7   5     2560.01     2361.47     37.52 o 
   5   7   5       55.02       51.80     18.74 o 
   7   7   5     2982.72     3041.59     39.32 o 
   9   7   5      974.65      933.82     24.83 o 
  11   7   5     1702.23     1850.01     39.34 o 
  13   7   5       36.46       36.07     28.10 o 
 -20   8   5        9.08       -6.33     38.95 o 
 -18   8   5      176.80      233.15     42.69 o 
 -16   8   5       83.01       83.88     50.48 o 
 -14   8   5      354.66      291.45     25.19 o 
 -12   8   5        0.18       -2.47     20.61 o 
 -10   8   5       39.76       19.91     19.13 o 
  -8   8   5     1793.22     1797.48     41.95 o 
  -6   8   5       29.03       39.74     18.87 o 
  -4   8   5      126.29      103.70     19.10 o 
  -2   8   5        8.23       20.43     16.15 o 
   0   8   5     1531.73     1575.07     33.85 o 
   2   8   5      135.44      113.71     21.06 o 
   4   8   5      408.52      483.24     70.52 o 
   6   8   5       76.53       58.28     20.99 o 
   8   8   5      537.00      476.62     34.25 o 
  10   8   5        8.83       25.24     25.45 o 
  12   8   5      156.43      163.29     29.74 o 
 -17   9   5      791.56      773.15     38.94 o 
 -15   9   5        8.71        4.14     24.35 o 
 -13   9   5      667.78      595.36     30.40 o 
 -11   9   5      197.58      233.90     24.26 o 
  -9   9   5     1241.51     1253.21     38.96 o 
  -7   9   5      669.79      733.61     33.74 o 
  -5   9   5     1413.65     1492.50     58.59 o 
  -3   9   5    11273.59    10899.33    143.18 o 
  -1   9   5       45.72       37.56     20.76 o 
   1   9   5     1710.32     1602.54     41.96 o 
   3   9   5     1469.35     1416.44     41.89 o 
   5   9   5       71.57       29.02     28.08 o 
   7   9   5     2138.64     2067.13     50.96 o 
   9   9   5      555.45      583.61     33.79 o 
 -16  10   5        3.33      -38.02     26.26 o 
 -14  10   5     1359.94     1419.32     45.87 o 
 -12  10   5      388.41      437.39     29.18 o 
 -10  10   5      159.39      125.83     26.05 o 
  -8  10   5      224.45      259.85     23.76 o 
  -6  10   5     1672.62     1701.41     43.77 o 
  -4  10   5     3554.44     3568.20     52.77 o 
  -2  10   5     1107.68     1081.04     31.66 o 
   0  10   5      658.30      694.40     34.98 o 
   2  10   5      166.58      130.80     24.81 o 
   4  10   5      306.61      350.88     29.89 o 
   6  10   5      394.98      379.57     30.76 o 
   8  10   5      288.07      268.38     31.39 o 
 -13  11   5       44.80       18.52     27.37 o 
 -11  11   5       75.16       64.95     32.87 o 
  -9  11   5      293.35      258.85     40.90 o 
  -7  11   5      807.73      875.08     40.05 o 
  -5  11   5      214.95      258.07     23.30 o 
  -3  11   5       38.88       28.17     21.59 o 
  -1  11   5      150.01      127.08     28.15 o 
   1  11   5      384.00      413.07     56.00 o 
   3  11   5      524.87      517.27     57.29 o 
   5  11   5       90.33       90.49     38.71 o 
  -8  12   5      715.81      786.52     41.79 o 
  -6  12   5      172.51      201.30     24.59 o 
  -4  12   5      242.48      287.46     24.61 o 
  -2  12   5      372.08      431.43     63.30 o 
   0  12   5      830.07      850.18     45.66 o 
   2  12   5       18.89        0.04     28.46 o 
 -24   0   6     3057.78     3167.75    140.64 o 
 -22   0   6     1180.35     1227.81     37.93 o 
 -20   0   6     2567.71     2521.62     48.83 o 
 -18   0   6      141.98      157.13     17.24 o 
 -16   0   6     4711.86     4529.81     66.09 o 
 -14   0   6    17544.96    17425.79    208.94 o 
 -12   0   6     8011.31     8546.76     85.24 o 
 -10   0   6    53532.44    50446.00    620.42 o 
  -8   0   6    10544.59    10453.12    124.09 o 
  -6   0   6    31053.23    30069.86    345.68 o 
  -4   0   6    15859.42    15407.79    150.24 o 
  -2   0   6    12964.90    13287.96    374.36 o 
   0   0   6      377.74      435.35     11.30 o 
   2   0   6      670.74      828.40     15.80 o 
   4   0   6    29067.92    28510.45    551.72 o 
   6   0   6    12939.38    12905.03    157.89 o 
   8   0   6     5037.51     4771.02     68.21 o 
  10   0   6      983.50     1040.05     29.91 o 
  12   0   6      868.35      799.53     44.96 o 
  14   0   6      126.64      125.30     35.87 o 
  16   0   6     2702.53     2559.10     84.24 o 
 -25   1   6      233.90      235.32     24.72 o 
 -23   1   6     1228.68     1213.28     28.17 o 
 -21   1   6      130.79      162.04     15.54 o 
 -19   1   6        2.91       16.95     12.23 o 
 -17   1   6      255.76      282.03     13.24 o 
 -15   1   6      319.14      372.25     16.70 o 
 -13   1   6     6084.81     6379.58     59.05 o 
 -11   1   6     8209.06     8683.00     71.59 o 
  -9   1   6     1481.56     1915.29     20.73 o 
  -7   1   6     5988.29     6365.05     64.21 o 
  -5   1   6     9523.87     9586.54     80.60 o 
  -3   1   6     1461.99     1684.38     15.82 o 
  -1   1   6     2696.76     3087.35     25.84 o 
   1   1   6      197.96      246.90      8.39 o 
   3   1   6     3605.04     3740.34     36.37 o 
   5   1   6    11094.00    11483.73     99.10 o 
   7   1   6       20.86       24.68     11.30 o 
   9   1   6      360.66      368.61     14.02 o 
  11   1   6     2359.70     2303.61     47.94 o 
  13   1   6      125.42      159.13     23.56 o 
  15   1   6      645.78      632.20     38.63 o 
 -24   2   6       75.43      112.22     16.70 o 
 -22   2   6      111.93      111.21     13.41 o 
 -20   2   6     6690.02     6401.77     64.91 o 
 -18   2   6      156.79      179.20     20.71 o 
 -16   2   6       66.41       47.49     11.15 o 
 -14   2   6     6084.93     6271.45     59.12 o 
 -12   2   6      104.59      111.84      8.19 o 
 -10   2   6    18578.38    19174.66    159.01 o 
  -8   2   6    15997.61    16556.18    137.32 o 
  -6   2   6    25447.86    25231.89    238.39 o 
  -4   2   6      516.18      448.85     11.76 o 
  -2   2   6     5124.49     5198.05     37.17 o 
   0   2   6     4144.11     4610.55     66.28 o 
   2   2   6     5771.49     6363.71     57.37 o 
   4   2   6     3386.99     3115.76     32.88 o 
   6   2   6     1612.21     1551.84     22.30 o 
   8   2   6     7151.81     6919.40     76.33 o 
  10   2   6      559.44      497.78     20.55 o 
  12   2   6      834.38      818.87     43.17 o 
  14   2   6       10.99      -24.52     24.34 o 
  16   2   6       22.43       -1.72     27.15 o 
 -25   3   6      284.40      315.01     23.12 o 
 -23   3   6     1116.61     1204.46     28.29 o 
 -21   3   6     1266.64     1254.54     23.33 o 
 -19   3   6     4977.73     4689.08     45.72 o 
 -17   3   6       47.26       22.35     11.09 o 
 -15   3   6     2690.77     2959.88     34.41 o 
 -13   3   6     1559.79     1464.55     24.25 o 
 -11   3   6     8865.75     8758.58     88.79 o 
  -9   3   6    21348.99    21406.42    144.07 o 
  -7   3   6    20694.42    21158.98    173.77 o 
  -5   3   6     3895.60     3820.10     35.92 o 
  -3   3   6     1544.30     1423.43     15.23 o 
  -1   3   6     4330.00     4517.87     37.27 o 
   1   3   6    14965.46    16325.44    122.36 o 
   3   3   6      591.94      519.92     17.78 o 
   5   3   6    17878.24    17675.06    149.76 o 
   7   3   6    12052.84    11783.93    103.88 o 
   9   3   6     6374.51     6349.11     78.35 o 
  11   3   6      191.03      233.08     24.09 o 
  13   3   6       81.59      109.62     27.43 o 
  15   3   6        0.82      -17.10     26.21 o 
 -24   4   6      787.87      764.50     26.65 o 
 -22   4   6      845.89      878.68     23.27 o 
 -20   4   6      141.96      134.94     13.45 o 
 -18   4   6      204.97      242.69     13.29 o 
 -16   4   6     3251.63     3232.87     34.16 o 
 -14   4   6      100.85      111.75     10.55 o 
 -12   4   6      151.59      191.58      9.86 o 
 -10   4   6      415.21      472.72     13.66 o 
  -8   4   6     1933.26     1983.78     20.34 o 
  -6   4   6     2448.12     2929.31     43.15 o 
  -4   4   6     1793.02     1783.77     25.27 o 
  -2   4   6     1694.55     1773.55     22.22 o 
   0   4   6     3082.12     3270.67     29.65 o 
   2   4   6       56.14       91.63      9.47 o 
   4   4   6      455.28      394.30     15.00 o 
   6   4   6       58.84       60.23     11.40 o 
   8   4   6     3743.00     3937.48     43.90 o 
  10   4   6      296.38      380.46     47.39 o 
  12   4   6       93.70      117.76     23.76 o 
  14   4   6       55.16       40.05     29.30 o 
 -23   5   6      963.71      907.36     45.77 o 
 -21   5   6      220.25      207.67     20.61 o 
 -19   5   6      807.85      703.38     25.25 o 
 -17   5   6      431.74      423.33     16.85 o 
 -15   5   6      310.00      245.98     13.66 o 
 -13   5   6     3522.02     3430.34     37.28 o 
 -11   5   6     9934.71    10113.22    102.87 o 
  -9   5   6     8567.01     8901.31     90.52 o 
  -7   5   6     4647.89     4588.22     43.73 o 
  -5   5   6    17500.97    17831.25    149.44 o 
  -3   5   6       34.56       59.73      8.92 o 
  -1   5   6      624.01      654.52     15.77 o 
   1   5   6    10246.26    10663.02     94.11 o 
   3   5   6     4511.50     4332.96     44.98 o 
   5   5   6     9793.40     9472.15     86.38 o 
   7   5   6      970.00      955.15     22.33 o 
   9   5   6     2219.10     2118.33     36.70 o 
  11   5   6      214.79      203.47     25.27 o 
  13   5   6       78.21       82.17     24.38 o 
 -22   6   6     1403.56     1520.56     52.43 o 
 -20   6   6       15.62       50.18     24.12 o 
 -18   6   6      313.92      311.73     48.37 o 
 -16   6   6       84.09       39.01     20.37 o 
 -14   6   6      162.53      150.16     19.18 o 
 -12   6   6     8711.41     8438.09    245.25 o 
 -10   6   6     3372.20     3226.93     52.45 o 
  -8   6   6     6882.22     6686.28    103.07 o 
  -6   6   6     3653.49     3786.48     57.56 o 
  -4   6   6     8741.16     8780.22     92.20 o 
  -2   6   6       80.03       64.73     10.28 o 
   0   6   6      186.53      204.60     12.01 o 
   2   6   6      242.83      278.51     21.34 o 
   4   6   6     2763.11     2664.77     33.98 o 
   6   6   6     3250.11     3298.88     39.54 o 
   8   6   6     1737.64     1853.45     30.56 o 
  10   6   6      453.91      599.37     33.44 o 
  12   6   6      824.00      880.12     54.37 o 
 -21   7   6        7.18       23.84     30.59 o 
 -19   7   6      212.17      207.26     27.14 o 
 -17   7   6        7.62        8.56     22.20 o 
 -15   7   6        7.68       29.46     20.64 o 
 -13   7   6       10.33       35.26     18.12 o 
 -11   7   6      384.47      387.15     27.51 o 
  -9   7   6     9470.10     9395.71    122.51 o 
  -7   7   6        6.16       10.09     16.06 o 
  -5   7   6       69.15      101.84     22.32 o 
  -3   7   6     1400.57     1428.92     28.11 o 
  -1   7   6      330.42      333.61     14.34 o 
   1   7   6     2490.93     2483.84     39.77 o 
   3   7   6     1886.89     1789.73     42.96 o 
   5   7   6      843.36      795.93     26.90 o 
   7   7   6      223.56      268.11     20.02 o 
   9   7   6      129.41      116.73     23.11 o 
  11   7   6      768.19      761.22     58.11 o 
 -20   8   6      107.73       64.97     27.86 o 
 -18   8   6     1105.32     1072.42     54.94 o 
 -16   8   6      120.78      170.90     25.08 o 
 -14   8   6       91.55      103.85     22.66 o 
 -12   8   6     2433.39     2600.39     85.86 o 
 -10   8   6     1976.30     2011.66     44.52 o 
  -8   8   6    12869.19    12793.04    204.43 o 
  -6   8   6     4020.58     4148.24     66.11 o 
  -4   8   6     1701.99     1820.56     38.06 o 
  -2   8   6       17.56       -1.77     13.94 o 
   0   8   6      304.25      283.32     35.46 o 
   2   8   6     2717.13     2496.56     51.05 o 
   4   8   6     2246.78     2168.68     39.48 o 
   6   8   6     1118.67     1099.26     31.20 o 
   8   8   6      749.09      793.26     37.90 o 
  10   8   6      136.37      144.69     26.11 o 
 -19   9   6       23.86       44.07     28.34 o 
 -17   9   6      111.78       77.10     25.11 o 
 -15   9   6      462.33      535.93     31.44 o 
 -13   9   6      879.57      887.18     37.30 o 
 -11   9   6     1656.66     1837.88     45.56 o 
  -9   9   6     1037.92     1007.44     37.01 o 
  -7   9   6     2898.52     2959.22     56.28 o 
  -5   9   6      169.79      174.02     22.73 o 
  -3   9   6     1179.58     1242.02     30.99 o 
  -1   9   6      304.98      332.14     26.74 o 
   1   9   6      207.70      214.10     24.24 o 
   3   9   6     1088.28      994.49     36.95 o 
   5   9   6       18.98       54.04     23.13 o 
   7   9   6      524.52      587.81     33.38 o 
   9   9   6      191.26      195.82     31.03 o 
 -16  10   6       36.67       16.44     27.22 o 
 -14  10   6      306.42      317.58     29.81 o 
 -12  10   6     1221.44     1225.33     42.95 o 
 -10  10   6      256.13      274.38     49.83 o 
  -8  10   6     1050.60     1027.53     59.49 o 
  -6  10   6      236.05      277.04     25.88 o 
  -4  10   6      297.70      330.92     22.40 o 
  -2  10   6      173.79      200.66     58.11 o 
   0  10   6      679.43      620.54     33.28 o 
   2  10   6      842.55      820.14     38.50 o 
   4  10   6      470.89      546.86     46.26 o 
   6  10   6      324.09      279.28     31.15 o 
 -13  11   6        4.89       44.61     64.11 o 
 -11  11   6     1302.95     1419.17     45.44 o 
  -9  11   6      206.70      246.03     29.72 o 
  -7  11   6     1382.75     1429.27     45.72 o 
  -5  11   6      843.73      838.45     32.70 o 
  -3  11   6      820.29      831.63     41.37 o 
  -1  11   6     1946.79     1817.75     51.58 o 
   1  11   6        4.00        1.45     27.25 o 
   3  11   6      973.01      999.42     43.60 o 
  -8  12   6        2.85       29.64     27.83 o 
  -6  12   6      206.53      224.63     24.79 o 
  -4  12   6       80.83       80.88     38.87 o 
  -2  12   6        8.15      -22.44     26.92 o 
   0  12   6       65.21       69.88     47.96 o 
 -25   1   7      606.74      614.17     29.61 o 
 -23   1   7     1019.31      974.97     25.70 o 
 -21   1   7      468.78      509.27     18.84 o 
 -19   1   7       51.15       45.12     12.49 o 
 -17   1   7     5475.10     5401.73     54.18 o 
 -15   1   7     1499.27     1653.20     23.68 o 
 -13   1   7    25432.60    25143.74    169.39 o 
 -11   1   7      853.86      841.70     12.02 o 
  -9   1   7    11812.54    11133.32    109.18 o 
  -7   1   7      181.00      170.38      9.86 o 
  -5   1   7     5752.74     5791.65     45.57 o 
  -3   1   7    17956.97    18782.91    138.63 o 
  -1   1   7    10892.22    12127.72     91.18 o 
   1   1   7    34782.74    34169.15    279.80 o 
   3   1   7     5506.75     5354.31     49.92 o 
   5   1   7    18599.13    18041.55    258.47 o 
   7   1   7      456.70      539.82     20.91 o 
   9   1   7     1230.65     1264.28     23.60 o 
  11   1   7     2555.00     2371.00     50.19 o 
  13   1   7       27.71       25.33     24.76 o 
  15   1   7      507.67      481.30     33.71 o 
 -24   2   7      161.21      174.41     15.18 o 
 -22   2   7       63.59       61.12     15.47 o 
 -20   2   7      668.01      760.17     29.49 o 
 -18   2   7     1025.24     1025.48     23.77 o 
 -16   2   7     3034.72     3180.51     36.49 o 
 -14   2   7     4703.49     4701.97     46.79 o 
 -12   2   7     5627.17     5426.99     50.25 o 
 -10   2   7    12617.65    12275.78    103.89 o 
  -8   2   7      381.04      303.73     17.30 o 
  -6   2   7    12047.36    13052.55    126.47 o 
  -4   2   7      345.20      481.38     15.86 o 
  -2   2   7     3089.14     3408.89     25.97 o 
   0   2   7    14901.20    15431.08    129.76 o 
   2   2   7    10782.02    11459.83     98.81 o 
   4   2   7     3962.30     3795.58     38.74 o 
   6   2   7     2757.34     2698.33     54.74 o 
   8   2   7      631.76      638.32     22.17 o 
  10   2   7     1163.35     1157.43     36.62 o 
  12   2   7       94.10       92.41     24.77 o 
  14   2   7      164.25      111.64     27.59 o 
 -25   3   7      103.47       90.48     17.13 o 
 -23   3   7      695.62      715.79     22.25 o 
 -21   3   7        5.16        9.82     12.38 o 
 -19   3   7      361.94      352.98     13.09 o 
 -17   3   7     3235.96     3267.73     45.54 o 
 -15   3   7      111.14      134.02     19.19 o 
 -13   3   7     2167.77     2069.90     39.63 o 
 -11   3   7       18.68       38.85     26.49 o 
  -9   3   7    25127.22    26547.99    281.12 o 
  -7   3   7    14555.56    15784.13    131.35 o 
  -5   3   7     1860.40     2644.94     40.69 o 
  -3   3   7     8965.11     9408.14     72.40 o 
  -1   3   7      951.10     1056.04     13.67 o 
   1   3   7     8582.37     8539.93     75.84 o 
   3   3   7      103.98      139.37     10.17 o 
   5   3   7     1878.99     1780.07     25.22 o 
   7   3   7     2006.69     2076.75     33.83 o 
   9   3   7      401.41      407.08     19.61 o 
  11   3   7      641.00      656.33     34.32 o 
  13   3   7       73.99       57.52     25.97 o 
 -24   4   7      198.83      189.68     24.91 o 
 -22   4   7      175.24      176.48     18.16 o 
 -20   4   7       10.44       12.49     17.76 o 
 -18   4   7     2428.35     2409.42     45.72 o 
 -16   4   7     5162.73     5384.27    102.14 o 
 -14   4   7     6284.27     6243.01     59.18 o 
 -12   4   7     9796.17    10090.98     88.45 o 
 -10   4   7    15814.58    15799.87    118.90 o 
  -8   4   7     5826.90     5693.21     91.03 o 
  -6   4   7     3225.95     3020.68     36.84 o 
  -4   4   7    10441.12    11517.55    103.17 o 
  -2   4   7     1051.35      997.04     15.50 o 
   0   4   7     8277.93     8039.68     72.33 o 
   2   4   7    16583.00    16612.96    174.60 o 
   4   4   7     6244.32     5975.74     57.93 o 
   6   4   7     1059.66     1044.71     23.24 o 
   8   4   7       26.27        7.58     14.79 o 
  10   4   7      171.85      147.79     22.26 o 
  12   4   7      145.79      177.01     25.42 o 
  14   4   7      551.74      531.19     34.13 o 
 -23   5   7       51.58       18.03     25.21 o 
 -21   5   7      262.31      274.08     23.63 o 
 -19   5   7      964.10     1016.09     28.11 o 
 -17   5   7      347.95      355.53     19.62 o 
 -15   5   7     1727.75     1848.96     32.14 o 
 -13   5   7     2015.32     2130.09     32.90 o 
 -11   5   7     6308.25     6390.13     86.55 o 
  -9   5   7     1723.04     1900.81     31.75 o 
  -7   5   7    11734.46    11542.55    116.52 o 
  -5   5   7     8779.78     8735.13     97.57 o 
  -3   5   7     6976.43     7230.48     66.95 o 
  -1   5   7     1619.32     1427.44     21.32 o 
   1   5   7      612.29      671.60     22.85 o 
   3   5   7    13467.37    13412.39    117.68 o 
   5   5   7      942.09      972.59     21.16 o 
   7   5   7      898.65     1003.16     24.88 o 
   9   5   7      137.88      115.96     18.06 o 
  11   5   7      624.09      665.05     34.05 o 
  13   5   7      137.45      160.82     28.44 o 
 -22   6   7       23.85       -6.11     24.12 o 
 -20   6   7       19.98       54.86     24.49 o 
 -18   6   7        5.60      -13.23     30.59 o 
 -16   6   7      491.92      508.62     25.44 o 
 -14   6   7     6833.70     6468.67    263.02 o 
 -12   6   7     5591.16     5732.16     81.68 o 
 -10   6   7     1091.68     1077.88     31.13 o 
  -8   6   7       32.21       34.77     14.23 o 
  -6   6   7       18.20       16.35     12.49 o 
  -4   6   7     3418.82     3340.67     37.87 o 
  -2   6   7     3750.63     3800.23     41.35 o 
   0   6   7     5983.40     5737.13     69.33 o 
   2   6   7      123.38      128.10     18.07 o 
   4   6   7       51.63       41.23     15.38 o 
   6   6   7      544.98      499.01     22.03 o 
   8   6   7      191.33      194.63     46.99 o 
  10   6   7       89.55      125.30     40.58 o 
  12   6   7       97.88       69.95     42.36 o 
 -21   7   7      404.48      372.42     31.79 o 
 -19   7   7      426.90      520.26     30.04 o 
 -17   7   7      130.56      132.09     22.92 o 
 -15   7   7     4236.50     4254.92     69.95 o 
 -13   7   7     3615.85     3533.57     78.72 o 
 -11   7   7     6950.66     6750.57     93.80 o 
  -9   7   7      189.33      207.64     18.63 o 
  -7   7   7     3059.17     3135.16     79.37 o 
  -5   7   7      111.30      118.17     14.37 o 
  -3   7   7        8.44       -3.41     12.10 o 
  -1   7   7    21084.29    20492.48    218.93 o 
   1   7   7      446.66      457.18     20.64 o 
   3   7   7     4753.61     4670.11     60.34 o 
   5   7   7      661.99      711.34     26.85 o 
   7   7   7     2049.33     2101.20     38.96 o 
   9   7   7      116.20       75.47     34.08 o 
  11   7   7       28.34       13.31     41.88 o 
 -20   8   7      314.37      345.42     31.88 o 
 -18   8   7      268.08      234.42     28.27 o 
 -16   8   7        5.04       -6.99     21.26 o 
 -14   8   7       53.89       41.62     47.23 o 
 -12   8   7      145.14      123.84     29.46 o 
 -10   8   7       24.37       -2.52     57.86 o 
  -8   8   7      397.99      391.53     23.80 o 
  -6   8   7     1668.04     1696.53    105.91 o 
  -4   8   7     1325.20     1360.06     30.00 o 
  -2   8   7        9.05       26.12     20.20 o 
   0   8   7       28.33       35.14     17.74 o 
   2   8   7       25.93       37.89     18.57 o 
   4   8   7      229.62      252.07     20.65 o 
   6   8   7     1154.26     1209.04     34.16 o 
   8   8   7      232.91      300.09     40.32 o 
  10   8   7       23.80      -36.52     40.90 o 
 -19   9   7      132.76      176.05     30.40 o 
 -17   9   7        5.37       29.92     24.82 o 
 -15   9   7     2602.92     2570.33     56.24 o 
 -13   9   7       14.59       -9.23     21.21 o 
 -11   9   7     2846.57     2829.60     56.17 o 
  -9   9   7     1428.16     1410.09     40.14 o 
  -7   9   7      158.29      194.95     53.32 o 
  -5   9   7     4571.44     4511.69     60.12 o 
  -3   9   7       98.63       99.59     39.52 o 
  -1   9   7     4235.49     4184.74     71.98 o 
   1   9   7       56.91       80.91     63.30 o 
   3   9   7     3559.90     3451.16     65.67 o 
   5   9   7       13.08       -3.02     25.14 o 
   7   9   7       38.32       69.57     26.58 o 
 -16  10   7      759.02      849.90     42.00 o 
 -14  10   7      203.57      225.31     27.27 o 
 -12  10   7     1628.89     1678.12     47.78 o 
 -10  10   7      799.46      736.83     34.86 o 
  -8  10   7      973.85     1010.41     39.08 o 
  -6  10   7       56.41       27.90     17.78 o 
  -4  10   7      218.77      155.46     26.91 o 
  -2  10   7       36.49       44.49     25.59 o 
   0  10   7      181.15      151.85     27.19 o 
   2  10   7     1225.23     1203.71     42.42 o 
   4  10   7      367.50      493.39     51.21 o 
   6  10   7      310.95      297.33     31.51 o 
 -13  11   7       16.02       30.40     27.31 o 
 -11  11   7       56.97       61.62     27.48 o 
  -9  11   7     1067.00     1073.09     42.87 o 
  -7  11   7       96.24       83.00     19.61 o 
  -5  11   7      346.79      359.23     35.06 o 
  -3  11   7      344.44      364.89     31.78 o 
  -1  11   7      829.95      794.31     40.37 o 
   1  11   7       31.61       -4.94     33.52 o 
   3  11   7      101.15      110.97     30.47 o 
  -8  12   7       98.88       91.31     24.29 o 
  -6  12   7        1.91      -39.76     27.78 o 
  -4  12   7      132.17      124.04     33.52 o 
 -26   0   8      765.62      771.12     69.71 o 
 -24   0   8        3.09      -25.31     22.30 o 
 -22   0   8      112.09      113.40     21.96 o 
 -20   0   8     1994.77     2083.48     43.85 o 
 -18   0   8     9430.48     9235.35    120.90 o 
 -16   0   8      655.91      656.84     25.76 o 
 -14   0   8     3063.90     2677.35     57.13 o 
 -12   0   8    12084.79    11090.36    133.55 o 
 -10   0   8     2546.52     2912.22     41.72 o 
  -8   0   8     3405.80     3687.91     49.85 o 
  -6   0   8    16618.74    16943.90    162.58 o 
  -4   0   8    12767.17    13172.98    127.71 o 
  -2   0   8    38230.00    38634.77    363.48 o 
   0   0   8    25263.43    23989.41    228.47 o 
   2   0   8      317.87      211.13     29.13 o 
   4   0   8      551.69      479.47     22.42 o 
   6   0   8     1018.53     1012.37     31.33 o 
   8   0   8     1359.82     1424.11     36.14 o 
  10   0   8     1869.08     1856.47     64.44 o 
  12   0   8       49.52       70.12     36.52 o 
  14   0   8       91.38       93.98     40.25 o 
 -25   1   8      526.55      515.75     22.10 o 
 -23   1   8      177.10      182.48     26.23 o 
 -21   1   8       31.95        9.59     13.79 o 
 -19   1   8     1233.29     1273.08     23.91 o 
 -17   1   8     2990.39     3030.09     35.64 o 
 -15   1   8       35.68       62.33      9.74 o 
 -13   1   8       48.93       59.82     10.74 o 
 -11   1   8     6045.58     6430.14     57.46 o 
  -9   1   8       25.09       65.51     30.97 o 
  -7   1   8      185.08      319.86     22.28 o 
  -5   1   8      420.03      450.70     10.74 o 
  -3   1   8    18403.28    19795.04    146.32 o 
  -1   1   8     3761.27     3900.26     43.14 o 
   1   1   8       28.12       53.87     11.22 o 
   3   1   8      479.80      460.60     17.37 o 
   5   1   8      218.95      293.59     15.20 o 
   7   1   8       14.62       17.03     11.52 o 
   9   1   8      373.57      391.13     16.23 o 
  11   1   8      229.62      275.45     26.83 o 
  13   1   8       82.72       37.15     26.37 o 
 -26   2   8      126.53       89.02     16.81 o 
 -24   2   8       38.24       17.78     16.73 o 
 -22   2   8     1824.66     1772.04     30.35 o 
 -20   2   8       24.78       52.16     19.13 o 
 -18   2   8     2005.14     1843.68     29.11 o 
 -16   2   8     2112.57     2075.57     30.97 o 
 -14   2   8     7538.07     7528.25     90.12 o 
 -12   2   8       94.76       85.04      9.30 o 
 -10   2   8     1175.08     1462.86     26.78 o 
  -8   2   8      134.56      144.70      5.95 o 
  -6   2   8     8853.99     9539.25     94.51 o 
  -4   2   8    15640.02    15821.91    118.03 o 
  -2   2   8     2567.46     2137.30     18.12 o 
   0   2   8     5962.23     6187.91     56.82 o 
   2   2   8     4530.10     4553.90     44.81 o 
   4   2   8        2.31       12.44     11.83 o 
   6   2   8      914.84      944.83     24.46 o 
   8   2   8      337.43      356.27     18.45 o 
  10   2   8      274.96      295.26     20.14 o 
  12   2   8      946.90      961.03     39.76 o 
 -25   3   8      140.51       94.12     19.39 o 
 -23   3   8      784.86      803.35     25.19 o 
 -21   3   8     4397.92     4397.84     41.02 o 
 -19   3   8       96.52       87.84     13.60 o 
 -17   3   8     2273.42     2257.13     34.01 o 
 -15   3   8     9740.17     9720.27    116.95 o 
 -13   3   8     2969.55     2789.56     30.93 o 
 -11   3   8     4314.95     4581.59     43.74 o 
  -9   3   8      847.19      790.75     24.64 o 
  -7   3   8     3974.91     4190.93     53.04 o 
  -5   3   8     9817.69    10010.20     85.22 o 
  -3   3   8    13655.52    13533.33    102.30 o 
  -1   3   8     5141.91     4814.71     51.94 o 
   1   3   8    13874.19    14120.13    179.45 o 
   3   3   8     2656.54     2534.39     38.98 o 
   5   3   8     1015.52     1002.78     25.10 o 
   7   3   8      556.90      547.59     22.35 o 
   9   3   8        9.69       30.35     16.83 o 
  11   3   8      437.42      474.72     30.39 o 
  13   3   8      286.27      337.07     42.61 o 
 -24   4   8      459.15      468.93     21.70 o 
 -22   4   8        4.48      -15.62     18.64 o 
 -20   4   8       17.09       -4.24     17.21 o 
 -18   4   8     1128.97     1158.86     27.58 o 
 -16   4   8      737.52      741.52     26.65 o 
 -14   4   8       77.71       66.33     12.75 o 
 -12   4   8      878.23      905.13     27.02 o 
 -10   4   8     1551.95     1932.80     24.82 o 
  -8   4   8     1338.79     1357.09     19.58 o 
  -6   4   8      134.01      137.79      9.87 o 
  -4   4   8      251.64      246.22     10.09 o 
  -2   4   8      353.56      396.52     15.79 o 
   0   4   8      938.89      963.25     22.23 o 
   2   4   8     2029.67     2162.38     27.84 o 
   4   4   8      174.19      164.98     12.40 o 
   6   4   8     1049.51     1053.22     26.59 o 
   8   4   8     1584.15     1423.45     34.27 o 
  10   4   8        0.62       13.08     22.37 o 
  12   4   8       94.05       87.10     27.26 o 
 -23   5   8      333.50      340.49     24.42 o 
 -21   5   8      283.35      337.52     22.51 o 
 -19   5   8     2091.60     2137.15     54.27 o 
 -17   5   8     4182.09     3917.42     52.47 o 
 -15   5   8     1427.42     1571.87     58.01 o 
 -13   5   8     3173.73     3037.00     40.98 o 
 -11   5   8       86.43       95.63     11.01 o 
  -9   5   8      939.75     1051.82     23.48 o 
  -7   5   8     5534.19     5593.62     62.19 o 
  -5   5   8       67.85      100.55     11.36 o 
  -3   5   8    16128.29    15847.28    135.89 o 
  -1   5   8     5247.46     4899.25     63.66 o 
   1   5   8      374.69      344.98     17.01 o 
   3   5   8       18.89       31.13     14.43 o 
   5   5   8      549.07      538.62     26.23 o 
   7   5   8      306.68      275.70     33.44 o 
   9   5   8      696.08      648.30     32.85 o 
  11   5   8     1412.71     1404.66     46.26 o 
 -22   6   8       49.03       27.75     26.78 o 
 -20   6   8      918.03      969.70     73.61 o 
 -18   6   8      520.61      547.92     28.44 o 
 -16   6   8      769.23      836.38     31.79 o 
 -14   6   8     1492.87     1491.99     37.41 o 
 -12   6   8     5156.77     4876.30     72.16 o 
 -10   6   8      137.28      163.11     17.50 o 
  -8   6   8      219.38      251.61     17.64 o 
  -6   6   8     1653.94     1544.63     28.30 o 
  -4   6   8     4523.24     4399.12     46.85 o 
  -2   6   8     4611.01     4512.29     56.33 o 
   0   6   8     8479.12     8497.26     93.32 o 
   2   6   8       50.95       54.84     14.64 o 
   4   6   8     2542.21     2449.64     39.91 o 
   6   6   8      253.19      256.55     25.37 o 
   8   6   8       33.31        8.11     22.53 o 
  10   6   8      388.06      406.90     49.02 o 
 -21   7   8      472.76      515.92     33.74 o 
 -19   7   8        9.80       30.79     23.08 o 
 -17   7   8      648.10      637.48     31.09 o 
 -15   7   8        6.18       -2.88     18.95 o 
 -13   7   8       49.09       64.65     20.08 o 
 -11   7   8     1322.18     1335.86     36.22 o 
  -9   7   8      448.58      430.51     21.74 o 
  -7   7   8     7971.21     7939.74    112.28 o 
  -5   7   8       54.53       46.22     12.26 o 
  -3   7   8      144.73      117.33     16.27 o 
  -1   7   8     1687.83     1644.17     33.61 o 
   1   7   8      341.12      334.12     19.86 o 
   3   7   8       94.85      104.71     17.76 o 
   5   7   8      312.96      292.20     20.76 o 
   7   7   8     1185.14     1154.51     40.86 o 
   9   7   8       32.62       49.34     41.23 o 
 -20   8   8      308.48      349.41     30.04 o 
 -18   8   8      940.95      953.60     39.28 o 
 -16   8   8     2075.43     2036.16     86.10 o 
 -14   8   8      826.43      836.31     35.50 o 
 -12   8   8      191.05      174.35     38.22 o 
 -10   8   8      606.80      610.88     31.00 o 
  -8   8   8       66.31       57.76     19.22 o 
  -6   8   8     5231.55     5054.85     82.49 o 
  -4   8   8     4090.23     3861.73     53.14 o 
  -2   8   8      168.52      196.43     19.73 o 
   0   8   8     4842.41     4620.85    117.13 o 
   2   8   8      349.33      400.30     22.06 o 
   4   8   8      590.57      635.65     25.83 o 
   6   8   8       81.91       98.26     21.35 o 
   8   8   8       26.79       42.52     41.06 o 
 -19   9   8      584.37      646.07     36.52 o 
 -17   9   8       21.28       -2.28     26.56 o 
 -15   9   8     1215.72     1284.27     43.32 o 
 -13   9   8      114.42       99.40     24.33 o 
 -11   9   8     3349.31     3290.97     61.31 o 
  -9   9   8       61.00       83.28     22.54 o 
  -7   9   8        0.50       -6.80     20.68 o 
  -5   9   8     1822.75     1731.50     52.83 o 
  -3   9   8       97.32       76.09     24.16 o 
  -1   9   8     1266.85     1302.70     41.19 o 
   1   9   8      289.86      336.36     47.72 o 
   3   9   8     2727.22     2767.93    111.34 o 
   5   9   8       20.95       -4.67     25.30 o 
   7   9   8      337.81      356.06     52.02 o 
 -16  10   8       76.36       28.85     28.34 o 
 -14  10   8        2.76       -6.25     25.41 o 
 -12  10   8       88.40      123.91     26.40 o 
 -10  10   8      760.31      772.56     37.82 o 
  -8  10   8      846.74      855.45     38.04 o 
  -6  10   8      167.19      147.06     40.33 o 
  -4  10   8      448.66      456.50     40.90 o 
  -2  10   8      234.13      251.76     29.65 o 
   0  10   8      225.58      216.48     29.63 o 
   2  10   8      139.71      116.16     28.85 o 
   4  10   8       12.35        6.05     28.26 o 
 -13  11   8       33.45       37.26     28.45 o 
 -11  11   8      351.12      362.10     31.50 o 
  -9  11   8      681.16      685.33     45.20 o 
  -7  11   8        5.99       23.68     21.13 o 
  -5  11   8       46.49       26.83     25.33 o 
  -3  11   8      386.20      384.68     43.34 o 
  -1  11   8     2030.20     2066.92     56.40 o 
   1  11   8       60.90       49.45     29.82 o 
 -25   1   9      358.35      387.10     35.30 o 
 -23   1   9      112.33      129.57     16.04 o 
 -21   1   9     4928.38     4885.06     78.58 o 
 -19   1   9      318.60      330.06     14.88 o 
 -17   1   9    17169.12    16536.93    142.84 o 
 -15   1   9      505.12      547.71     21.67 o 
 -13   1   9     4247.70     4243.55     46.92 o 
 -11   1   9     3822.07     3584.05     43.01 o 
  -9   1   9     4427.45     4873.73     52.81 o 
  -7   1   9    16989.92    16274.07    121.75 o 
  -5   1   9     6952.17     7209.76     56.69 o 
  -3   1   9    16633.54    15770.28    117.97 o 
  -1   1   9      390.30      498.74     15.45 o 
   1   1   9     3857.31     3725.51     45.40 o 
   3   1   9     2332.41     2293.98     33.90 o 
   5   1   9      319.73      361.63     16.75 o 
   7   1   9     2638.07     2554.06     52.48 o 
   9   1   9      172.96      179.34     15.77 o 
  11   1   9     1394.79     1391.47     44.39 o 
 -26   2   9      138.72      147.26     22.98 o 
 -24   2   9       28.59       16.84     19.46 o 
 -22   2   9       45.39       28.04     14.79 o 
 -20   2   9     2148.33     2181.02     31.91 o 
 -18   2   9      254.51      280.00     16.54 o 
 -16   2   9     2178.11     2223.29     33.10 o 
 -14   2   9      730.73      711.83     16.01 o 
 -12   2   9      391.98      360.44     14.66 o 
 -10   2   9      324.89      209.34     10.86 o 
  -8   2   9    13678.39    14745.35    123.79 o 
  -6   2   9    15552.39    16187.57    123.01 o 
  -4   2   9     3424.43     3030.66     32.24 o 
  -2   2   9    10726.60    10831.77    130.89 o 
   0   2   9       27.23       34.84      8.43 o 
   2   2   9      862.42      898.01     22.48 o 
   4   2   9       91.77      138.17     14.72 o 
   6   2   9      818.12      853.23     24.97 o 
   8   2   9       42.84       64.59     16.78 o 
  10   2   9      834.06      898.69     38.07 o 
  12   2   9       61.90      105.59     85.62 o 
 -25   3   9      581.19      552.32     23.42 o 
 -23   3   9      273.46      272.16     16.65 o 
 -21   3   9     1410.29     1426.73     39.35 o 
 -19   3   9        8.38        6.54     19.07 o 
 -17   3   9     1709.98     1694.91     39.85 o 
 -15   3   9     2147.13     2191.52     33.18 o 
 -13   3   9     1493.06     1448.41     25.90 o 
 -11   3   9     5774.56     5868.14     63.87 o 
  -9   3   9      935.55     1047.87     20.43 o 
  -7   3   9     4248.79     3955.91     38.26 o 
  -5   3   9      617.20      690.49     12.23 o 
  -3   3   9     3448.47     3237.51     40.48 o 
  -1   3   9      784.00      781.67     16.43 o 
   1   3   9      403.21      346.18     12.55 o 
   3   3   9     3406.51     3124.46     42.68 o 
   5   3   9      574.45      568.86     23.16 o 
   7   3   9     1474.99     1310.32     41.28 o 
   9   3   9      113.08       68.81     23.31 o 
  11   3   9      284.47      245.12     29.05 o 
 -24   4   9      389.82      410.29     27.00 o 
 -22   4   9       62.77      108.80     29.39 o 
 -20   4   9     1661.57     1607.81     34.39 o 
 -18   4   9     1547.89     1473.11     56.35 o 
 -16   4   9      601.46      649.49     28.45 o 
 -14   4   9     1085.38     1116.66     21.34 o 
 -12   4   9     2386.74     2483.30     29.95 o 
 -10   4   9     6163.30     6273.17     58.58 o 
  -8   4   9     6372.27     5907.92     55.08 o 
  -6   4   9    13160.33    12529.36    142.59 o 
  -4   4   9     5723.92     5833.68     65.97 o 
  -2   4   9    11036.48    10920.97    112.50 o 
   0   4   9      522.55      423.91     18.03 o 
   2   4   9       49.84       22.63     13.41 o 
   4   4   9       42.46       66.49     18.74 o 
   6   4   9      537.80      494.21     23.30 o 
   8   4   9      833.80      825.39     27.44 o 
  10   4   9      980.87      984.14     72.79 o 
 -23   5   9      582.76      628.04     29.36 o 
 -21   5   9       66.23       29.59     18.36 o 
 -19   5   9      829.27      913.93     31.90 o 
 -17   5   9      769.57      685.07     33.86 o 
 -15   5   9     2848.15     2983.79     41.98 o 
 -13   5   9      362.29      447.86     16.24 o 
 -11   5   9     1445.22     1437.49     26.62 o 
  -9   5   9     5674.30     5451.77     61.83 o 
  -7   5   9      560.20      537.31     18.82 o 
  -5   5   9    15961.45    15693.78    135.15 o 
  -3   5   9       30.11       43.75     12.82 o 
  -1   5   9     4040.44     3944.12     50.58 o 
   1   5   9      109.49       68.20     14.83 o 
   3   5   9      828.06      757.81     24.43 o 
   5   5   9       62.47       75.22     22.32 o 
   7   5   9      224.06      178.59     24.65 o 
   9   5   9     1166.05     1439.18     67.84 o 
 -22   6   9      207.96      219.65     28.78 o 
 -20   6   9      248.51      251.79     37.98 o 
 -18   6   9      284.41      278.29     25.42 o 
 -16   6   9      177.16      212.21     22.88 o 
 -14   6   9       32.60       62.29     22.24 o 
 -12   6   9     1906.52     1758.34     38.27 o 
 -10   6   9      723.88      688.06     22.53 o 
  -8   6   9      573.43      611.19     22.34 o 
  -6   6   9     7705.14     7607.75     72.09 o 
  -4   6   9      198.48      167.69     15.34 o 
  -2   6   9       69.84       50.29     14.35 o 
   0   6   9      989.40      853.13     25.35 o 
   2   6   9       92.72      100.19     16.13 o 
   4   6   9      397.52      377.59     21.23 o 
   6   6   9      822.14      719.06     37.01 o 
   8   6   9     1077.90      940.90     61.84 o 
  10   6   9        4.19       -1.62     42.69 o 
 -21   7   9      130.54      108.77     28.28 o 
 -19   7   9     2943.68     2795.84     59.09 o 
 -17   7   9      231.27      187.23     22.61 o 
 -15   7   9      465.02      489.40     26.37 o 
 -13   7   9        9.75       10.54     19.40 o 
 -11   7   9      545.16      593.42     37.09 o 
  -9   7   9    10057.20     9986.66    106.69 o 
  -7   7   9      110.62      154.55     16.99 o 
  -5   7   9     6898.94     6799.10    125.61 o 
  -3   7   9      153.43      172.38     18.18 o 
  -1   7   9     4383.70     4252.86     76.30 o 
   1   7   9       14.70        4.49     16.86 o 
   3   7   9      173.25      182.38     22.66 o 
   5   7   9     1045.11     1107.02     40.63 o 
   7   7   9      147.32      155.90     25.97 o 
 -20   8   9      303.92      308.67     31.44 o 
 -18   8   9      116.11      116.71     40.33 o 
 -16   8   9      215.16      185.90     26.15 o 
 -14   8   9      259.12      253.61     25.89 o 
 -12   8   9       35.22       41.48     23.13 o 
 -10   8   9      274.74      254.96     22.15 o 
  -8   8   9       56.40       55.39     20.32 o 
  -6   8   9     1681.97     1643.98     34.94 o 
  -4   8   9        9.85       11.28     17.63 o 
  -2   8   9       87.47      100.08     19.43 o 
   0   8   9      993.43     1005.08     31.22 o 
   2   8   9      705.24      689.95     29.34 o 
   4   8   9      297.27      312.80     25.10 o 
   6   8   9       42.45       38.01     27.01 o 
 -19   9   9      187.53      172.48     53.72 o 
 -17   9   9       30.33       41.75     36.19 o 
 -15   9   9     1153.28     1130.74     42.31 o 
 -13   9   9     1524.03     1510.86     44.09 o 
 -11   9   9       10.98       31.55     22.41 o 
  -9   9   9     1210.92     1272.63     41.36 o 
  -7   9   9       25.43       47.59     25.08 o 
  -5   9   9     1805.59     1691.52     57.05 o 
  -3   9   9      199.18      223.62     36.11 o 
  -1   9   9      378.97      399.48     24.71 o 
   1   9   9      434.49      429.70     36.63 o 
   3   9   9       13.65       13.91     21.35 o 
   5   9   9      959.25      878.62     53.61 o 
 -16  10   9      145.48      141.68     27.88 o 
 -14  10   9      365.13      297.29     30.40 o 
 -12  10   9      423.95      449.85     31.50 o 
 -10  10   9      492.20      476.63     29.07 o 
  -8  10   9       46.66       69.27     24.29 o 
  -6  10   9      912.71      929.15     41.20 o 
  -4  10   9      813.01      814.83     40.28 o 
  -2  10   9     1208.62     1357.26     45.17 o 
   0  10   9      604.90      631.72     55.27 o 
   2  10   9       46.09       58.01     28.23 o 
 -13  11   9      377.91      384.70     33.11 o 
 -11  11   9      449.12      487.45     33.73 o 
  -9  11   9      317.97      347.89     25.90 o 
  -7  11   9        3.89       39.48     27.77 o 
  -5  11   9       25.02       34.77     24.89 o 
  -3  11   9       92.43       87.37     26.38 o 
  -1  11   9       40.25       33.29     45.12 o 
 -26   0  10     1009.29     1018.26     41.36 o 
 -24   0  10       18.59       -1.51     23.69 o 
 -22   0  10     2971.96     3067.25     57.59 o 
 -20   0  10     2993.76     2989.09     53.40 o 
 -18   0  10     1148.75     1124.39     30.76 o 
 -16   0  10      446.74      552.33     36.52 o 
 -14   0  10     2041.55     2172.53     48.53 o 
 -12   0  10     2733.09     2559.24     40.37 o 
 -10   0  10    22026.37    21803.94    255.70 o 
  -8   0  10    25043.76    26050.90    248.04 o 
  -6   0  10     1985.32     1866.30     25.86 o 
  -4   0  10      111.20       82.61     10.56 o 
  -2   0  10     7127.06     7496.14    107.04 o 
   0   0  10     7530.38     7540.89     98.87 o 
   2   0  10      521.53      515.86     29.05 o 
   4   0  10     8150.30     8262.57    110.29 o 
   6   0  10      641.02      667.23     29.43 o 
   8   0  10     3048.12     3044.22     56.66 o 
  10   0  10      522.04      515.49     45.28 o 
 -27   1  10       57.82       63.89     22.82 o 
 -25   1  10      207.26      224.87     22.41 o 
 -23   1  10       51.47       64.79     16.01 o 
 -21   1  10       10.52       -0.76     13.12 o 
 -19   1  10      350.29      352.64     23.46 o 
 -17   1  10     1211.13     1243.88     26.26 o 
 -15   1  10     1609.36     1631.60     31.04 o 
 -13   1  10      213.77      237.36     10.04 o 
 -11   1  10     1905.15     1896.83     23.25 o 
  -9   1  10     4057.96     4137.18     39.90 o 
  -7   1  10     1700.43     1649.33     18.52 o 
  -5   1  10      188.13      175.81      7.29 o 
  -3   1  10     3776.62     3837.57     38.38 o 
  -1   1  10       31.68       42.84     11.16 o 
   1   1  10     1134.04     1170.76     24.28 o 
   3   1  10       40.94       52.47     11.61 o 
   5   1  10      453.22      468.34     16.90 o 
   7   1  10      256.30      306.21     16.61 o 
   9   1  10      133.24      137.24     20.03 o 
  11   1  10      183.31      246.01     30.39 o 
 -26   2  10      260.03      289.48     24.71 o 
 -24   2  10      123.49      141.85     19.69 o 
 -22   2  10      217.73      218.50     19.52 o 
 -20   2  10      245.80      265.09     37.57 o 
 -18   2  10      435.03      421.83     23.41 o 
 -16   2  10      107.47      127.34     23.86 o 
 -14   2  10     4885.23     4748.74     54.70 o 
 -12   2  10     3987.60     4048.26     59.22 o 
 -10   2  10     3082.12     3114.59     45.27 o 
  -8   2  10      508.75      423.08     13.58 o 
  -6   2  10     9780.71     9785.35     85.45 o 
  -4   2  10      470.80      466.67     11.04 o 
  -2   2  10        7.03       16.49      8.29 o 
   0   2  10     3814.38     3865.02     47.22 o 
   2   2  10       35.58       27.82     12.83 o 
   4   2  10     4225.27     4107.08     52.75 o 
   6   2  10      609.12      521.50     22.22 o 
   8   2  10     1521.59     1570.34     29.75 o 
  10   2  10       18.57       28.06     25.51 o 
 -25   3  10       45.00       35.32     20.64 o 
 -23   3  10     1617.25     1535.18     43.18 o 
 -21   3  10     1557.36     1483.54     40.14 o 
 -19   3  10        8.15        5.53     17.75 o 
 -17   3  10      973.53      919.71     30.32 o 
 -15   3  10     1391.69     1285.43     45.54 o 
 -13   3  10     1632.45     1669.52     28.17 o 
 -11   3  10    14724.79    14488.88    229.35 o 
  -9   3  10     3332.23     3327.10     49.74 o 
  -7   3  10    16317.37    15667.29    118.08 o 
  -5   3  10     5996.01     5774.31     53.79 o 
  -3   3  10      340.76      370.93     15.34 o 
  -1   3  10       46.86       83.59     19.82 o 
   1   3  10       87.98       80.30     31.97 o 
   3   3  10     2160.88     2270.45     45.38 o 
   5   3  10     3053.63     3010.20     44.48 o 
   7   3  10     1361.93     1466.29     39.79 o 
   9   3  10      613.93      746.50     38.39 o 
 -24   4  10       51.25       51.06     42.10 o 
 -22   4  10       26.26       59.61     18.31 o 
 -20   4  10      161.20      164.41     23.64 o 
 -18   4  10       10.13       26.77     15.85 o 
 -16   4  10     1331.03     1312.07     28.59 o 
 -14   4  10      185.74      197.53     12.72 o 
 -12   4  10      725.14      755.53     18.21 o 
 -10   4  10      237.10      229.38     11.30 o 
  -8   4  10     1000.31      963.04     19.75 o 
  -6   4  10      238.82      279.46     11.49 o 
  -4   4  10     5228.83     5518.96     63.60 o 
  -2   4  10      115.75      113.33     13.23 o 
   0   4  10       50.16       57.26     13.94 o 
   2   4  10      280.05      226.73     68.57 o 
   4   4  10      379.27      300.81     24.66 o 
   6   4  10      427.21      526.38     27.93 o 
   8   4  10      120.64      123.73     25.58 o 
  10   4  10      886.66      879.38     62.16 o 
 -25   5  10      633.24      601.90     31.46 o 
 -23   5  10       75.81       66.34     21.68 o 
 -21   5  10      347.68      375.52     22.10 o 
 -19   5  10      780.49      741.92     27.70 o 
 -17   5  10        0.34        9.78     14.53 o 
 -15   5  10     3571.17     3467.74     46.15 o 
 -13   5  10       44.89       34.23     11.55 o 
 -11   5  10     8586.64     8311.54     76.29 o 
  -9   5  10     3459.44     3338.15     62.73 o 
  -7   5  10     4628.48     4614.70     54.28 o 
  -5   5  10      394.78      392.56     21.68 o 
  -3   5  10      984.10     1054.66     25.34 o 
  -1   5  10      122.45      120.24     14.77 o 
   1   5  10      989.14      887.64     26.46 o 
   3   5  10     2925.35     2722.98     54.10 o 
   5   5  10      951.09      842.97     41.88 o 
   7   5  10     1597.88     1577.14     47.51 o 
   9   5  10       99.98       61.84     43.82 o 
 -24   6  10      322.65      389.49     33.57 o 
 -22   6  10      401.67      379.88     25.53 o 
 -20   6  10      954.09      942.90     31.68 o 
 -18   6  10       31.56       17.80     18.30 o 
 -16   6  10      153.98      193.87     21.37 o 
 -14   6  10      383.26      440.20     24.60 o 
 -12   6  10      543.17      574.99     22.61 o 
 -10   6  10     1731.02     1713.63     31.16 o 
  -8   6  10     7834.50     7606.57     83.33 o 
  -6   6  10     2081.86     2038.14     35.87 o 
  -4   6  10      902.90      923.86     25.09 o 
  -2   6  10       21.96       28.27     18.66 o 
   0   6  10     1265.71     1156.33     42.11 o 
   2   6  10      819.85      806.18     28.10 o 
   4   6  10      839.62      983.96     39.00 o 
   6   6  10     2094.19     2285.02     80.10 o 
   8   6  10      405.53      476.53     51.13 o 
 -21   7  10      186.39      205.62     29.55 o 
 -19   7  10      559.21      515.54     30.02 o 
 -17   7  10       21.30       20.16     34.41 o 
 -15   7  10        9.32      -12.37     35.30 o 
 -13   7  10      139.81      126.16     20.26 o 
 -11   7  10      960.72      989.05     27.05 o 
  -9   7  10      254.83      250.01     17.65 o 
  -7   7  10      411.85      381.01     20.19 o 
  -5   7  10      428.41      478.97     24.71 o 
  -3   7  10       92.10       98.63     18.81 o 
  -1   7  10     2468.54     2202.11     48.07 o 
   1   7  10      270.84      250.97     20.60 o 
   3   7  10      643.88      615.38     32.97 o 
   5   7  10        8.66      -12.04     25.11 o 
   7   7  10       63.07       13.98     39.03 o 
 -20   8  10       48.28       -8.38     27.14 o 
 -18   8  10       52.87       37.89     26.51 o 
 -16   8  10        5.18      -17.83     23.47 o 
 -14   8  10      245.28      251.00     39.85 o 
 -12   8  10     3656.39     3509.37     63.54 o 
 -10   8  10     1357.21     1287.22     80.50 o 
  -8   8  10      378.00      402.41     21.95 o 
  -6   8  10     1238.01     1256.23     32.37 o 
  -4   8  10     2146.36     1983.29     51.25 o 
  -2   8  10      131.10       86.95     19.66 o 
   0   8  10       19.31       17.21     19.58 o 
   2   8  10     3328.41     3147.01    100.87 o 
   4   8  10      223.58      258.71     30.63 o 
 -19   9  10      448.40      400.84     32.37 o 
 -17   9  10      168.89      233.11     29.77 o 
 -15   9  10       99.33      122.85     26.94 o 
 -13   9  10      359.43      429.50     37.09 o 
 -11   9  10      442.34      493.62     28.93 o 
  -9   9  10      465.55      496.10     29.13 o 
  -7   9  10       15.76       10.57     23.64 o 
  -5   9  10     3193.17     3088.39     62.05 o 
  -3   9  10      145.54      146.93     21.09 o 
  -1   9  10     1227.72     1302.22     37.75 o 
   1   9  10      293.01      333.22     25.25 o 
   3   9  10       85.15       97.15     23.17 o 
 -16  10  10      151.47      145.39     30.01 o 
 -14  10  10       32.64       60.22     26.76 o 
 -12  10  10        7.43        4.19     27.35 o 
 -10  10  10      112.53      122.53     26.03 o 
  -8  10  10     1581.98     1463.24    102.42 o 
  -6  10  10        9.45       54.62     24.51 o 
  -4  10  10       58.78       43.59     27.34 o 
  -2  10  10      780.16      797.89     40.22 o 
   0  10  10       75.88       50.32     27.07 o 
 -11  11  10       10.52       28.10     32.62 o 
  -9  11  10     1708.39     1748.75     51.01 o 
  -7  11  10      314.79      269.94     31.90 o 
  -5  11  10      536.96      597.30     72.31 o 
 -27   1  11        6.35      -15.15     22.14 o 
 -25   1  11      989.29      982.65     33.45 o 
 -23   1  11       65.94       40.39     17.51 o 
 -21   1  11     1033.17     1048.82     69.95 o 
 -19   1  11     3121.96     3036.13     53.14 o 
 -17   1  11       58.75       71.00     16.68 o 
 -15   1  11    18546.55    17904.22    151.09 o 
 -13   1  11     2398.35     2368.85     29.00 o 
 -11   1  11    15419.90    15216.38    129.07 o 
  -9   1  11     2634.90     2771.86     27.31 o 
  -7   1  11     7129.08     7202.74     65.77 o 
  -5   1  11     5226.66     5040.32     42.54 o 
  -3   1  11       28.52       18.78     11.01 o 
  -1   1  11    12176.61    11781.30    120.09 o 
   1   1  11      965.09      945.11     20.49 o 
   3   1  11     5426.20     5315.41     77.71 o 
   5   1  11      570.37      606.53     24.45 o 
   7   1  11      119.28      137.50     17.06 o 
   9   1  11       49.19       65.46     26.17 o 
 -26   2  11      481.40      454.64     44.55 o 
 -24   2  11       29.66       48.67     27.35 o 
 -22   2  11      829.12      834.38     62.81 o 
 -20   2  11      102.36       88.44     20.61 o 
 -18   2  11     1053.32     1008.75     30.58 o 
 -16   2  11      553.92      504.89     31.97 o 
 -14   2  11     4219.94     4214.36     50.31 o 
 -12   2  11     5672.17     5326.17     59.54 o 
 -10   2  11     2655.31     2663.85     35.18 o 
  -8   2  11     5097.43     5281.02     50.56 o 
  -6   2  11        5.02       -1.78      7.94 o 
  -4   2  11     1348.27     1442.68     38.50 o 
  -2   2  11      638.53      607.50     26.38 o 
   0   2  11     7415.34     7532.57    111.83 o 
   2   2  11      680.24      749.43     24.25 o 
   4   2  11     2469.84     2499.37     40.02 o 
   6   2  11      719.96      808.90     29.33 o 
   8   2  11       13.94       28.43     16.59 o 
 -25   3  11      730.15      650.40     34.59 o 
 -23   3  11      287.00      271.93     24.33 o 
 -21   3  11      266.91      262.63     24.96 o 
 -19   3  11     1673.75     1633.93     53.48 o 
 -17   3  11       56.86       21.99     18.13 o 
 -15   3  11     2380.19     2399.79     35.68 o 
 -13   3  11      127.25      118.53     22.09 o 
 -11   3  11     7859.84     8061.83     84.98 o 
  -9   3  11     2659.00     2783.47     36.79 o 
  -7   3  11      316.46      326.65     10.70 o 
  -5   3  11      357.80      370.28     16.42 o 
  -3   3  11       10.05       16.06     11.42 o 
  -1   3  11     3879.47     3758.36     61.26 o 
   1   3  11       50.36       11.47     17.40 o 
   3   3  11     1108.50      982.82     34.83 o 
   5   3  11      311.94      377.12     27.05 o 
   7   3  11      102.96       83.24     23.94 o 
   9   3  11      101.21       91.05     40.90 o 
 -24   4  11      688.93      665.07     27.37 o 
 -22   4  11       78.18       84.48     19.64 o 
 -20   4  11       62.62       83.12     17.44 o 
 -18   4  11      258.00      355.46     42.73 o 
 -16   4  11     2345.41     2357.62     28.25 o 
 -14   4  11     2874.74     2865.88     34.68 o 
 -12   4  11     6608.52     6432.42     61.15 o 
 -10   4  11     5983.97     5871.24     55.99 o 
  -8   4  11      238.81      229.87      9.83 o 
  -6   4  11      320.00      371.34     16.39 o 
  -4   4  11     2149.16     2188.77     34.90 o 
  -2   4  11     1492.00     1413.87     32.10 o 
   0   4  11     8433.01     8324.59    113.77 o 
   2   4  11     4628.52     4514.06     73.26 o 
   4   4  11     1632.77     1764.98     45.54 o 
   6   4  11      421.48      431.81     29.79 o 
   8   4  11      138.37      202.72     44.15 o 
 -25   5  11       69.31       72.01     26.83 o 
 -23   5  11      609.79      561.11     27.02 o 
 -21   5  11      508.80      534.16     25.05 o 
 -19   5  11      275.68      280.26     20.76 o 
 -17   5  11      590.77      612.02     24.22 o 
 -15   5  11       33.75       43.72     12.81 o 
 -13   5  11     5279.94     5144.32     52.73 o 
 -11   5  11      446.04      428.92     14.67 o 
  -9   5  11     3740.84     3623.42     45.95 o 
  -7   5  11       59.88       80.58     14.07 o 
  -5   5  11     3060.55     2949.47     42.40 o 
  -3   5  11      388.26      426.83     19.08 o 
  -1   5  11      130.68      196.62     16.37 o 
   1   5  11     1394.17     1468.87     41.85 o 
   3   5  11      213.05      294.84     27.01 o 
   5   5  11      648.35      691.46     35.57 o 
   7   5  11      113.28      131.63     28.27 o 
 -24   6  11      312.09      283.96     26.95 o 
 -22   6  11       37.98       34.23     20.52 o 
 -20   6  11        3.40      -10.38     19.42 o 
 -18   6  11       64.62       69.26     18.43 o 
 -16   6  11     1410.96     1407.36     31.86 o 
 -14   6  11      672.38      623.55     24.69 o 
 -12   6  11      537.15      571.46     23.60 o 
 -10   6  11      292.96      284.16     17.00 o 
  -8   6  11      337.45      326.21     19.01 o 
  -6   6  11      783.74      745.39     36.21 o 
  -4   6  11     4628.22     4587.20     59.27 o 
  -2   6  11     2141.71     1870.32     35.75 o 
   0   6  11      472.25      487.06     22.00 o 
   2   6  11     1817.15     1524.07     50.40 o 
   4   6  11      502.10      526.20     32.60 o 
   6   6  11        1.80       16.94     26.71 o 
 -21   7  11      429.64      499.05     33.50 o 
 -19   7  11       74.14       40.36     23.89 o 
 -17   7  11     2796.01     2802.87     57.18 o 
 -15   7  11      450.58      439.25     27.39 o 
 -13   7  11     2940.99     3188.11    142.02 o 
 -11   7  11     1456.33     1455.38     32.38 o 
  -9   7  11     5751.68     5714.25     71.23 o 
  -7   7  11        5.57       15.50     17.05 o 
  -5   7  11      732.28      701.93     26.53 o 
  -3   7  11      976.83      909.07     29.34 o 
  -1   7  11      762.13      819.50     29.61 o 
   1   7  11     2380.58     2476.11     56.22 o 
   3   7  11     1658.61     1629.89     52.59 o 
   5   7  11     1065.25     1188.29     47.43 o 
 -20   8  11       44.36       73.32     26.94 o 
 -18   8  11       67.08       69.66     26.44 o 
 -16   8  11        7.95       -4.40     24.25 o 
 -14   8  11       36.02       31.91     51.86 o 
 -12   8  11      541.17      594.78     30.53 o 
 -10   8  11       18.83       21.89     23.20 o 
  -8   8  11      776.13      710.87     31.71 o 
  -6   8  11     1470.99     1399.86     33.42 o 
  -4   8  11      355.46      397.71     23.52 o 
  -2   8  11        3.17       15.49     19.38 o 
   0   8  11      191.62      174.23     26.45 o 
   2   8  11      322.32      375.41     32.72 o 
   4   8  11      226.52      230.37     32.30 o 
 -19   9  11        8.27      -19.43     27.99 o 
 -17   9  11     1316.46     1388.14     44.82 o 
 -15   9  11       83.11       72.22     26.95 o 
 -13   9  11     2671.15     2667.49     56.81 o 
 -11   9  11        7.45        9.69     22.15 o 
  -9   9  11     1233.51     1199.10     40.93 o 
  -7   9  11      100.89       56.53     28.95 o 
  -5   9  11       14.41        2.32     20.72 o 
  -3   9  11     1022.95      952.55     32.96 o 
  -1   9  11      849.20      803.07     33.46 o 
   1   9  11      943.70      963.93     35.65 o 
 -14  10  11       11.15       19.91     26.39 o 
 -12  10  11      275.08      348.75     31.79 o 
 -10  10  11      465.18      397.80     36.52 o 
  -8  10  11      682.66      803.84     39.36 o 
  -6  10  11      238.99      210.15     42.12 o 
  -4  10  11        9.69      -20.73     23.61 o 
  -2  10  11      172.89      204.97     30.96 o 
 -26   0  12      487.25      498.61     43.17 o 
 -24   0  12       31.56       26.78     33.44 o 
 -22   0  12       14.69      208.73     34.41 o 
 -20   0  12     1296.16     1302.35     49.83 o 
 -18   0  12    14278.22    13854.72    246.71 o 
 -16   0  12       69.32       85.05     25.16 o 
 -14   0  12    13043.56    13286.41    162.07 o 
 -12   0  12     4621.93     4620.66     64.71 o 
 -10   0  12      155.23      140.95     11.40 o 
  -8   0  12     1853.28     1751.89     26.89 o 
  -6   0  12    10052.35    10495.40    109.12 o 
  -4   0  12     7644.09     7699.13    263.26 o 
  -2   0  12      738.67      722.97     25.99 o 
   0   0  12    13732.14    13907.93    173.82 o 
   2   0  12      982.65      994.10     56.24 o 
   4   0  12     1490.73     1647.14     41.95 o 
   6   0  12      515.28      488.73     49.10 o 
   8   0  12       45.15       86.90     25.05 o 
 -27   1  12      191.10      137.72     34.73 o 
 -25   1  12       69.50       66.36     25.88 o 
 -23   1  12      125.81      101.44     24.22 o 
 -21   1  12      534.35      549.45     28.17 o 
 -19   1  12       10.25        4.13     18.64 o 
 -17   1  12       42.99       31.15     17.72 o 
 -15   1  12     5402.84     5449.43     81.78 o 
 -13   1  12     1535.35     1579.39     23.07 o 
 -11   1  12       62.07       82.57      9.67 o 
  -9   1  12      484.29      494.18     15.20 o 
  -7   1  12     1214.11     1187.10     17.66 o 
  -5   1  12      527.29      535.80     19.66 o 
  -3   1  12       23.75        9.86     12.47 o 
  -1   1  12     2762.47     2540.64     38.25 o 
   1   1  12      728.63      789.88     21.69 o 
   3   1  12       23.72       15.62     13.89 o 
   5   1  12        2.88      -21.32     27.11 o 
   7   1  12       83.38       50.24     17.57 o 
 -26   2  12        0.28       24.18     33.76 o 
 -24   2  12        4.98        0.69     25.16 o 
 -22   2  12      548.56      482.65     28.75 o 
 -20   2  12       21.77        1.90     17.31 o 
 -18   2  12     2837.26     2854.14     86.35 o 
 -16   2  12     1606.51     1630.09     42.17 o 
 -14   2  12     5310.19     5261.67     60.45 o 
 -12   2  12      222.95      259.10     35.90 o 
 -10   2  12        2.56       -2.83      9.14 o 
  -8   2  12      871.71      888.36     20.75 o 
  -6   2  12      951.35      911.99     42.81 o 
  -4   2  12    10176.88     9603.57    362.51 o 
  -2   2  12      386.74      397.54     53.64 o 
   0   2  12     3719.03     3728.61     62.08 o 
   2   2  12      364.28      399.67     25.12 o 
   4   2  12      469.50      472.60     22.26 o 
   6   2  12      807.36      872.31     29.91 o 
   8   2  12       21.84       -1.91     24.92 o 
 -25   3  12        9.31       29.45     26.25 o 
 -23   3  12       98.58      131.72     25.97 o 
 -21   3  12      370.23      379.69     25.64 o 
 -19   3  12     3343.49     3290.40     59.03 o 
 -17   3  12     3743.78     3750.08     61.96 o 
 -15   3  12     7661.43     7512.03    106.05 o 
 -13   3  12      397.84      443.74     18.92 o 
 -11   3  12     2391.85     2528.86     35.73 o 
  -9   3  12      274.94      302.00     12.63 o 
  -7   3  12      973.56      931.36     23.20 o 
  -5   3  12     9536.37     9311.43     98.43 o 
  -3   3  12     8311.95     8343.73    162.79 o 
  -1   3  12     1516.06     1644.74     38.94 o 
   1   3  12      311.34      330.26     26.21 o 
   3   3  12     2331.00     2407.46     54.94 o 
   5   3  12       20.19       -1.65     23.52 o 
   7   3  12       34.00       23.88     32.48 o 
 -24   4  12      121.72       80.30     21.55 o 
 -22   4  12      712.85      763.37     27.63 o 
 -20   4  12       44.88       60.15     14.47 o 
 -18   4  12        3.48        7.79     20.53 o 
 -16   4  12      221.12      223.32     17.32 o 
 -14   4  12      686.26      735.48     17.64 o 
 -12   4  12     1588.89     1678.40     25.54 o 
 -10   4  12     1302.79     1312.04     19.73 o 
  -8   4  12     5276.34     5004.46     73.10 o 
  -6   4  12     2010.86     1968.27     33.48 o 
  -4   4  12     1372.82     1247.42     30.97 o 
  -2   4  12      664.90      750.65     32.24 o 
   0   4  12        6.22       15.80     34.49 o 
   2   4  12      133.83      176.33     24.91 o 
   4   4  12      245.12      210.89     27.08 o 
   6   4  12     1012.87     1029.45     42.86 o 
 -25   5  12        8.46      -20.96     20.78 o 
 -23   5  12      350.35      362.53     35.10 o 
 -21   5  12      858.63      852.01     28.82 o 
 -19   5  12      595.75      605.92     24.13 o 
 -17   5  12     1185.04     1242.97     29.27 o 
 -15   5  12     4316.83     4201.36     46.79 o 
 -13   5  12       15.32       10.33     17.08 o 
 -11   5  12     2872.06     2841.65     34.64 o 
  -9   5  12     2803.02     2688.62     63.47 o 
  -7   5  12     3162.57     2843.63     52.75 o 
  -5   5  12     1163.14     1184.90     28.46 o 
  -3   5  12     3370.89     3133.51     45.68 o 
  -1   5  12     5367.23     5128.41     80.41 o 
   1   5  12      532.76      467.69     37.09 o 
   3   5  12       50.76       39.06     23.58 o 
   5   5  12     1123.41     1145.51     81.88 o 
 -24   6  12       45.37       40.46     23.87 o 
 -22   6  12        8.58       -4.16     21.33 o 
 -20   6  12      252.31      260.68     21.73 o 
 -18   6  12      764.73      760.59     31.49 o 
 -16   6  12     2728.15     2906.12     38.49 o 
 -14   6  12      273.98      255.30     18.55 o 
 -12   6  12     4450.43     4360.61     65.63 o 
 -10   6  12       97.56       90.67     25.20 o 
  -8   6  12      733.20      767.71     26.82 o 
  -6   6  12     3931.26     3841.01     53.26 o 
  -4   6  12      337.06      366.97     21.27 o 
  -2   6  12     3508.85     3537.61     51.31 o 
   0   6  12     1004.03     1040.84     79.86 o 
   2   6  12     1361.36     1386.52     45.59 o 
   4   6  12       41.53       45.47     40.50 o 
 -21   7  12       18.26        2.36     27.36 o 
 -19   7  12     1221.40     1147.47     40.94 o 
 -17   7  12      102.44      130.38     24.93 o 
 -15   7  12       16.18        4.62     21.84 o 
 -13   7  12      243.05      241.70     23.52 o 
 -11   7  12      150.44      114.45     21.83 o 
  -9   7  12      737.83      801.90     29.10 o 
  -7   7  12       59.05       48.62     18.03 o 
  -5   7  12     1751.77     1596.44     34.92 o 
  -3   7  12      221.41      179.59     28.75 o 
  -1   7  12       97.23       67.03     19.20 o 
   1   7  12      549.61      645.59     35.17 o 
   3   7  12       22.38       28.70     28.00 o 
 -20   8  12      550.44      594.71     36.07 o 
 -18   8  12      146.69      210.67     49.67 o 
 -16   8  12     1477.11     1444.99     43.38 o 
 -14   8  12      130.25      170.54     25.21 o 
 -12   8  12     1438.85     1512.44     35.40 o 
 -10   8  12      450.75      450.79     24.00 o 
  -8   8  12        9.09       30.15     27.15 o 
  -6   8  12     1961.15     1919.94     42.19 o 
  -4   8  12     1813.60     1759.21     63.57 o 
  -2   8  12     2816.83     2669.55     46.98 o 
   0   8  12      127.57      104.61     27.00 o 
   2   8  12      996.16     1012.13     45.20 o 
 -17   9  12      261.69      251.39     49.02 o 
 -15   9  12       32.08       17.60     26.74 o 
 -13   9  12      684.36      705.19     43.66 o 
 -11   9  12      701.50      663.58     36.92 o 
  -9   9  12      413.61      376.02     37.56 o 
  -7   9  12       35.45       35.01     21.12 o 
  -5   9  12       68.61       47.43     24.03 o 
  -3   9  12     2356.65     2470.57     56.25 o 
  -1   9  12       44.20       11.26     20.64 o 
 -14  10  12       11.60        6.24     27.70 o 
 -12  10  12        3.91       -0.60     25.10 o 
 -10  10  12      657.10      577.38     55.83 o 
  -8  10  12       58.73       49.64     27.41 o 
  -6  10  12     1240.07     1171.77     46.69 o 
 -27   1  13      290.01      301.24     30.41 o 
 -25   1  13       22.09       25.70     25.50 o 
 -23   1  13     2502.79     2462.54     53.65 o 
 -21   1  13      571.06      561.58     30.84 o 
 -19   1  13     3598.97     3489.11     59.85 o 
 -17   1  13     1050.99     1028.31     48.45 o 
 -15   1  13      219.51      284.42     14.41 o 
 -13   1  13     2996.94     2900.75     33.48 o 
 -11   1  13     1247.51     1208.80     18.77 o 
  -9   1  13    12126.52    11992.20    131.91 o 
  -7   1  13     1219.30     1246.24     21.16 o 
  -5   1  13     7980.18     8133.00     98.99 o 
  -3   1  13      212.46      264.88     17.09 o 
  -1   1  13     1010.53     1006.83     25.69 o 
   1   1  13       10.14        1.95     16.21 o 
   3   1  13      145.08      151.05     19.18 o 
   5   1  13      313.38      313.55     22.02 o 
 -26   2  13        2.77      -15.15     28.40 o 
 -24   2  13     1132.00     1107.76     41.14 o 
 -22   2  13      101.07       93.39     22.07 o 
 -20   2  13     3712.83     3750.26     63.77 o 
 -18   2  13     3666.59     3752.20     62.54 o 
 -16   2  13      198.78      173.25     14.85 o 
 -14   2  13     1804.99     1770.28     25.45 o 
 -12   2  13     1440.99     1295.25     25.22 o 
 -10   2  13     4188.54     4150.14     43.42 o 
  -8   2  13      877.03      938.04     30.16 o 
  -6   2  13     3442.94     3325.25     43.80 o 
  -4   2  13       46.12       78.75     39.44 o 
  -2   2  13     2076.75     2193.30     45.10 o 
   0   2  13      821.75      877.36     33.61 o 
   2   2  13      543.11      540.30     23.22 o 
   4   2  13       44.18       18.20     19.05 o 
   6   2  13      107.35      137.89     21.98 o 
 -25   3  13      329.98      327.07     29.07 o 
 -23   3  13      960.78      937.35     38.72 o 
 -21   3  13        1.59      -29.36     19.57 o 
 -19   3  13      212.55      206.59     23.28 o 
 -17   3  13      522.55      528.60     35.79 o 
 -15   3  13      316.08      330.34     17.43 o 
 -13   3  13     1663.62     1611.91     29.25 o 
 -11   3  13      246.09      257.72     12.99 o 
  -9   3  13     4724.46     4687.65     57.05 o 
  -7   3  13       92.90       92.45     13.95 o 
  -5   3  13     1202.71     1229.96     41.31 o 
  -3   3  13      136.12       86.22     23.05 o 
  -1   3  13      250.65      298.46     24.10 o 
   1   3  13      769.44      765.31     35.02 o 
   3   3  13       17.49       38.18     21.96 o 
   5   3  13      600.93      587.59     26.13 o 
 -24   4  13      312.42      281.39     23.73 o 
 -22   4  13     1525.86     1537.22     35.47 o 
 -20   4  13     2318.03     2340.85     50.13 o 
 -18   4  13     1488.50     1430.25     38.96 o 
 -16   4  13      601.79      649.22     24.78 o 
 -14   4  13      196.33      239.94     20.76 o 
 -12   4  13     3157.29     2903.23     34.43 o 
 -10   4  13      772.40      785.71     24.39 o 
  -8   4  13     3504.71     3423.11     47.02 o 
  -6   4  13     7241.05     7001.52    121.72 o 
  -4   4  13     1684.52     1736.45     41.29 o 
  -2   4  13       71.38       83.17     27.02 o 
   0   4  13        3.19      -21.54     20.08 o 
   2   4  13        4.76       20.79     30.68 o 
   4   4  13       75.24       64.20     33.27 o 
 -23   5  13        2.13       -7.92     19.64 o 
 -21   5  13     2367.80     2384.50     42.74 o 
 -19   5  13       72.51       50.94     22.22 o 
 -17   5  13     3159.52     3066.64     45.28 o 
 -15   5  13      206.49      210.83     14.86 o 
 -13   5  13      674.51      754.36     20.31 o 
 -11   5  13      678.73      688.73     25.45 o 
  -9   5  13      120.79      141.46     18.08 o 
  -7   5  13      583.55      625.94     24.44 o 
  -5   5  13      934.05     1070.50     28.29 o 
  -3   5  13     1369.14     1444.67     40.14 o 
  -1   5  13       12.98      -25.75     22.37 o 
   1   5  13     1243.04     1253.12     41.25 o 
   3   5  13      405.79      376.46     47.31 o 
 -22   6  13      291.47      262.28     24.41 o 
 -20   6  13        4.74       24.35     35.73 o 
 -18   6  13      174.34      198.82     20.61 o 
 -16   6  13       66.71       58.45     14.68 o 
 -14   6  13       58.98       88.36     16.21 o 
 -12   6  13      617.36      597.23     30.11 o 
 -10   6  13      475.33      442.55     26.83 o 
  -8   6  13     4439.57     4224.73    104.12 o 
  -6   6  13       14.78       -8.59     19.70 o 
  -4   6  13      969.62      882.89     28.68 o 
  -2   6  13       41.34       60.89     25.24 o 
   0   6  13      258.68      224.90     28.16 o 
   2   6  13     1467.76     1591.45     50.14 o 
 -21   7  13     1425.23     1372.79     47.38 o 
 -19   7  13       26.29       -2.64     32.38 o 
 -17   7  13     3006.99     2998.87     59.65 o 
 -15   7  13      139.54      134.58     20.40 o 
 -13   7  13        7.73        5.74     22.65 o 
 -11   7  13      492.52      488.85     23.76 o 
  -9   7  13     2467.36     2243.76     43.22 o 
  -7   7  13     2949.93     2903.07     78.26 o 
  -5   7  13      809.08      854.06     30.34 o 
  -3   7  13     2658.15     2702.59     65.87 o 
  -1   7  13      281.99      279.25     28.95 o 
   1   7  13        0.81       19.01     27.53 o 
 -20   8  13       95.62        1.46     26.16 o 
 -18   8  13      114.03      114.43     27.11 o 
 -16   8  13      738.28      791.30     38.55 o 
 -14   8  13       22.26        9.14     22.92 o 
 -12   8  13      568.34      583.88     24.97 o 
 -10   8  13       34.64       47.96     27.60 o 
  -8   8  13       40.72        7.48     19.85 o 
  -6   8  13       83.57       85.69     27.74 o 
  -4   8  13        5.90       -7.41     22.63 o 
  -2   8  13     2229.90     2324.82    173.99 o 
   0   8  13       31.92       38.15     29.13 o 
 -17   9  13       69.52       63.89     25.76 o 
 -15   9  13      226.72      242.74     30.08 o 
 -13   9  13       27.75      104.53     38.95 o 
 -11   9  13     1068.23     1052.83     43.26 o 
  -9   9  13      836.96      798.49     32.34 o 
  -7   9  13     1560.61     1456.62     41.30 o 
  -5   9  13      607.54      557.80     28.33 o 
  -3   9  13      200.00      158.59     23.90 o 
 -26   0  14     1909.28     1850.47     72.88 o 
 -24   0  14      679.11      660.43     50.96 o 
 -22   0  14      350.96      402.52     39.44 o 
 -20   0  14      117.95      148.02     27.75 o 
 -18   0  14     3039.89     2978.99     73.85 o 
 -16   0  14     9758.40     9501.62    122.11 o 
 -14   0  14     2247.55     2252.60     41.53 o 
 -12   0  14     5871.06     5533.22     77.01 o 
 -10   0  14      497.51      469.09     21.98 o 
  -8   0  14     5794.82     5859.29    117.19 o 
  -6   0  14     3985.25     4090.47     90.08 o 
  -4   0  14      585.18      622.29     42.04 o 
  -2   0  14     1820.42     1728.90     59.24 o 
   0   0  14      298.71      308.38     34.41 o 
   2   0  14     1446.11     1529.42     60.38 o 
   4   0  14       90.78       79.37     34.08 o 
 -25   1  14      724.74      722.00     37.03 o 
 -23   1  14      217.32      217.33     26.40 o 
 -21   1  14      334.71      308.96     25.76 o 
 -19   1  14      343.67      355.70     22.76 o 
 -17   1  14      352.43      378.75     33.19 o 
 -15   1  14     1920.61     1873.27     26.98 o 
 -13   1  14     1813.63     1846.81     36.12 o 
 -11   1  14       19.00        4.48     10.65 o 
  -9   1  14      350.64      314.33     21.45 o 
  -7   1  14     3374.77     3402.77    161.98 o 
  -5   1  14     1345.22     1372.41     28.76 o 
  -3   1  14      871.16      815.20     25.65 o 
  -1   1  14      122.57      168.69     16.64 o 
   1   1  14      223.77      225.11     20.42 o 
   3   1  14      595.14      609.69     25.26 o 
   5   1  14      180.23      203.95     23.05 o 
 -26   2  14      630.28      649.36     35.67 o 
 -24   2  14        5.05      -11.97     24.66 o 
 -22   2  14     2994.41     2882.12     55.78 o 
 -20   2  14      295.13      277.09     24.55 o 
 -18   2  14      570.25      564.23     27.95 o 
 -16   2  14      794.67      689.90     29.28 o 
 -14   2  14     1276.73     1283.39     23.08 o 
 -12   2  14     8478.83     8192.04     68.15 o 
 -10   2  14     2410.38     2452.09     36.81 o 
  -8   2  14     2128.62     2207.88     35.00 o 
  -6   2  14     2433.81     2257.42     44.24 o 
  -4   2  14     1381.67     1433.32     37.60 o 
  -2   2  14       74.04       71.90     27.43 o 
   0   2  14       23.51       -1.09     17.12 o 
   2   2  14     2366.33     2310.25     42.88 o 
   4   2  14        6.32       21.42     24.29 o 
 -25   3  14      233.87      254.88     55.35 o 
 -23   3  14     1850.57     1760.71     47.66 o 
 -21   3  14      422.26      408.39     28.10 o 
 -19   3  14        9.94       34.60     21.99 o 
 -17   3  14     1185.71     1082.35     34.16 o 
 -15   3  14     1143.51     1069.26     26.13 o 
 -13   3  14      154.07      174.54     15.05 o 
 -11   3  14     5729.97     5526.98     65.02 o 
  -9   3  14     3783.04     3920.14     71.68 o 
  -7   3  14      104.36      111.74     19.62 o 
  -5   3  14      961.54     1075.86     35.12 o 
  -3   3  14     1027.00     1005.77     35.35 o 
  -1   3  14       49.30       19.52     22.44 o 
   1   3  14      656.62      675.41     33.20 o 
   3   3  14      422.86      460.87     25.24 o 
 -24   4  14      695.03      638.10     27.72 o 
 -22   4  14        4.31       -7.41     25.45 o 
 -20   4  14      662.76      678.33     34.86 o 
 -18   4  14     1532.93     1403.35     40.19 o 
 -16   4  14      253.59      267.68     18.35 o 
 -14   4  14      984.72      810.44     21.68 o 
 -12   4  14      123.52      122.43     16.19 o 
 -10   4  14     4031.32     3973.20     52.41 o 
  -8   4  14     2632.27     2463.41     39.73 o 
  -6   4  14     1330.87     1362.97     39.25 o 
  -4   4  14       13.42       -5.26     19.32 o 
  -2   4  14     4463.36     4036.25     69.89 o 
   0   4  14       30.62       18.83     24.26 o 
   2   4  14       13.42       55.71     26.23 o 
 -23   5  14      304.88      279.34     23.51 o 
 -21   5  14        4.00        1.84     21.97 o 
 -19   5  14       15.18       12.90     21.63 o 
 -17   5  14       11.57       15.84     14.41 o 
 -15   5  14      834.31      734.20     22.17 o 
 -13   5  14     4032.00     3652.57     62.66 o 
 -11   5  14      725.87      757.14     26.94 o 
  -9   5  14     2158.18     2220.50     38.70 o 
  -7   5  14     1238.72     1142.11     30.10 o 
  -5   5  14        2.46       -9.65     21.34 o 
  -3   5  14      352.74      325.78     50.72 o 
  -1   5  14      316.35      368.47     55.75 o 
   1   5  14      570.76      560.23     33.96 o 
 -22   6  14       30.13       54.14     20.80 o 
 -20   6  14      693.88      700.86     28.33 o 
 -18   6  14       11.42       12.53     18.56 o 
 -16   6  14      154.88      197.25     16.29 o 
 -14   6  14     3523.71     3433.23     63.01 o 
 -12   6  14       35.19        6.15     16.50 o 
 -10   6  14     1416.08     1568.31     34.98 o 
  -8   6  14      625.87      681.15     28.15 o 
  -6   6  14     3971.76     3875.71     55.42 o 
  -4   6  14       40.84        0.04     24.16 o 
  -2   6  14      737.64      747.63     39.22 o 
   0   6  14      354.31      400.43     33.03 o 
 -21   7  14       46.27       39.43     27.86 o 
 -19   7  14       38.20       -8.06     25.69 o 
 -17   7  14      958.29      934.49     33.23 o 
 -15   7  14        6.99       -6.94     18.80 o 
 -13   7  14      509.80      525.36     25.26 o 
 -11   7  14      280.04      257.60     22.31 o 
  -9   7  14      215.11      207.38     21.31 o 
  -7   7  14      363.80      379.41     24.54 o 
  -5   7  14      156.86      152.50     22.05 o 
  -3   7  14      810.19      770.96     41.20 o 
  -1   7  14      509.42      462.39     35.55 o 
 -18   8  14      304.45      262.53     30.02 o 
 -16   8  14      367.72      366.41     29.30 o 
 -14   8  14     2132.99     2164.59     54.22 o 
 -12   8  14      352.54      288.17     24.41 o 
 -10   8  14     2466.94     2363.15     45.12 o 
  -8   8  14      367.39      367.15     28.39 o 
  -6   8  14      508.61      553.26     27.41 o 
  -4   8  14      149.77      126.36     30.12 o 
 -15   9  14       35.43      -18.83     38.79 o 
 -13   9  14       26.23       56.44     27.51 o 
 -11   9  14      567.56      611.10     28.66 o 
  -9   9  14      231.36      199.39     24.80 o 
  -7   9  14      801.68      900.23     35.39 o 
 -25   1  15        3.29      -10.84     26.05 o 
 -23   1  15      291.13      325.74     28.34 o 
 -21   1  15      879.44      737.92     32.62 o 
 -19   1  15       45.51       -6.37     18.96 o 
 -17   1  15     1136.27     1049.51     33.16 o 
 -15   1  15      975.33     1013.96     21.58 o 
 -13   1  15     1530.00     1613.25     25.82 o 
 -11   1  15      884.24      966.42     51.29 o 
  -9   1  15     1204.27     1324.25     35.86 o 
  -7   1  15       12.81       35.80     52.75 o 
  -5   1  15       39.97       50.58     27.02 o 
  -3   1  15      854.34      864.96     38.22 o 
  -1   1  15     1899.97     1933.16     47.00 o 
   1   1  15      293.36      260.42     25.72 o 
   3   1  15     1412.62     1448.52     45.61 o 
 -26   2  15        3.72      -12.84     24.79 o 
 -24   2  15      293.96      335.17     30.13 o 
 -22   2  15       11.79       21.67     21.58 o 
 -20   2  15      541.60      515.14     28.06 o 
 -18   2  15      245.45      241.74     22.35 o 
 -16   2  15     1852.79     1771.27     27.91 o 
 -14   2  15      249.72      215.98     13.65 o 
 -12   2  15     4340.07     4632.03     56.87 o 
 -10   2  15     1380.48     1477.20     29.28 o 
  -8   2  15      363.87      370.40     22.57 o 
  -6   2  15      607.05      672.87     24.75 o 
  -4   2  15      147.49      144.92     18.23 o 
  -2   2  15      269.93      311.04     20.82 o 
   0   2  15      630.47      649.03     26.68 o 
   2   2  15      969.63     1049.13     33.34 o 
 -25   3  15      226.76      209.21     28.89 o 
 -23   3  15       45.76       35.00     28.08 o 
 -21   3  15       62.26       22.17     23.29 o 
 -19   3  15        6.04       -6.47     31.49 o 
 -17   3  15      620.99      569.27     24.05 o 
 -15   3  15      109.36      153.62     16.85 o 
 -13   3  15      775.44      712.64     25.04 o 
 -11   3  15      147.97      125.04     16.29 o 
  -9   3  15       15.69       25.43     15.53 o 
  -7   3  15      597.87      623.46     32.02 o 
  -5   3  15      625.48      578.76     35.14 o 
  -3   3  15       10.19       -1.09     24.43 o 
  -1   3  15      437.14      401.30     30.27 o 
   1   3  15       80.28       59.40     20.79 o 
 -24   4  15      237.58      206.76     20.41 o 
 -22   4  15       15.06       22.86     23.26 o 
 -20   4  15      148.97      107.02     45.85 o 
 -18   4  15       53.12       43.08     20.17 o 
 -16   4  15     2995.59     2934.54     33.80 o 
 -14   4  15     1400.22     1510.32     32.96 o 
 -12   4  15     3291.56     3318.40     87.33 o 
 -10   4  15      117.22      172.84     18.02 o 
  -8   4  15      947.72      975.84     35.54 o 
  -6   4  15        8.04       14.93     34.41 o 
  -4   4  15      347.80      247.50     26.68 o 
  -2   4  15      814.58      790.37     38.05 o 
   0   4  15      829.00      880.24     73.28 o 
 -23   5  15      162.50      133.80     20.98 o 
 -21   5  15       51.15       81.45     20.17 o 
 -19   5  15       13.25      -16.95     17.90 o 
 -17   5  15      215.47      197.75     16.74 o 
 -15   5  15     1238.04     1291.26     39.76 o 
 -13   5  15       18.61       20.29     16.11 o 
 -11   5  15      715.26      799.54     37.95 o 
  -9   5  15     1416.16     1479.67     33.28 o 
  -7   5  15      396.20      403.11     32.62 o 
  -5   5  15      237.50      231.64     28.73 o 
  -3   5  15       41.05       37.09     25.36 o 
  -1   5  15      515.83      569.00     34.02 o 
 -22   6  15      206.29      197.44     23.79 o 
 -20   6  15      789.71      784.80     30.98 o 
 -18   6  15      281.52      287.17     21.57 o 
 -16   6  15      624.46      574.53     32.30 o 
 -14   6  15      508.78      508.61     24.26 o 
 -12   6  15      387.96      409.39     22.90 o 
 -10   6  15       25.85       41.43     18.77 o 
  -8   6  15       84.05      128.04     19.86 o 
  -6   6  15     1855.46     1703.43     72.47 o 
  -4   6  15      295.99      287.63     29.83 o 
  -2   6  15      417.32      368.70     32.69 o 
 -19   7  15      862.52      824.20     40.32 o 
 -17   7  15       35.13       30.48     36.62 o 
 -15   7  15      604.06      648.72     33.62 o 
 -13   7  15     1176.19     1222.22     43.10 o 
 -11   7  15      744.54      741.80     30.67 o 
  -9   7  15      435.27      406.14     24.20 o 
  -7   7  15       85.60       86.40     31.55 o 
  -5   7  15      141.72      171.17     28.07 o 
  -3   7  15      263.97      298.60     32.98 o 
 -16   8  15      132.51       92.64     30.27 o 
 -14   8  15      145.89      183.11     22.86 o 
 -12   8  15        3.50        5.96     21.33 o 
 -10   8  15     1040.98     1042.62     35.21 o 
  -8   8  15      627.06      625.24     27.95 o 
  -6   8  15      613.44      569.97     36.27 o 
 -26   0  16       88.44      127.41     40.25 o 
 -24   0  16       24.94       42.04     31.49 o 
 -22   0  16       77.56       42.04     32.79 o 
 -20   0  16     2718.04     2676.45     74.99 o 
 -18   0  16       32.12       54.05     27.27 o 
 -16   0  16     4229.08     4312.10     66.50 o 
 -14   0  16       95.98      163.96     19.11 o 
 -12   0  16     6962.11     6885.73    135.04 o 
 -10   0  16     2652.19     2621.26     68.49 o 
  -8   0  16      295.94      353.99     34.57 o 
  -6   0  16     3973.42     3822.18     90.41 o 
  -4   0  16      518.58      509.32     40.41 o 
  -2   0  16     2719.16     2799.96     80.83 o 
   0   0  16      196.69      187.95     38.63 o 
 -25   1  16       30.06       58.24     26.86 o 
 -23   1  16       12.34      -29.02     24.35 o 
 -21   1  16      785.85      758.63     34.93 o 
 -19   1  16       15.36       -8.57     19.89 o 
 -17   1  16        8.71        0.19     15.55 o 
 -15   1  16      397.16      461.22     16.45 o 
 -13   1  16      686.94      740.52     24.41 o 
 -11   1  16      517.95      557.42     27.92 o 
  -9   1  16      134.42      119.54     20.08 o 
  -7   1  16      201.91      192.38     23.08 o 
  -5   1  16       61.81       79.11     22.49 o 
  -3   1  16      649.83      627.28     52.02 o 
  -1   1  16       30.10       22.22     24.85 o 
   1   1  16       62.35       30.63     24.29 o 
 -24   2  16     1421.38     1391.01     45.28 o 
 -22   2  16      264.51      272.49     27.03 o 
 -20   2  16      764.92      764.49     34.62 o 
 -18   2  16      313.74      358.14     24.82 o 
 -16   2  16     2844.00     2912.54     36.95 o 
 -14   2  16      342.92      289.07     21.00 o 
 -12   2  16     1899.40     1902.99     34.39 o 
 -10   2  16     1433.67     1349.61     36.44 o 
  -8   2  16      259.19      266.01     23.83 o 
  -6   2  16     3625.45     3525.38     62.89 o 
  -4   2  16       37.00       -5.80     22.31 o 
  -2   2  16     1234.34     1308.14     53.97 o 
   0   2  16        3.22       -2.43     23.58 o 
 -25   3  16      309.25      282.62     30.17 o 
 -23   3  16        8.38       30.49     25.19 o 
 -21   3  16      183.32      185.40     25.82 o 
 -19   3  16       36.15       15.59     21.99 o 
 -17   3  16     2811.61     2877.82     44.17 o 
 -15   3  16     3251.56     3292.23     70.20 o 
 -13   3  16       26.49       -0.75     19.30 o 
 -11   3  16      560.81      584.73     29.01 o 
  -9   3  16      131.05       97.06     31.97 o 
  -7   3  16     1544.03     1556.43     41.35 o 
  -5   3  16      744.76      668.80     33.69 o 
  -3   3  16     1874.97     1876.09     81.48 o 
  -1   3  16     1090.78     1141.64     35.84 o 
 -24   4  16      146.70      177.08     19.94 o 
 -22   4  16      177.32      233.86     28.37 o 
 -20   4  16     1411.80     1420.80     41.65 o 
 -18   4  16      966.09      969.72     57.94 o 
 -16   4  16       54.88       35.70     24.51 o 
 -14   4  16      342.75      337.68     20.78 o 
 -12   4  16      166.74      149.39     18.09 o 
 -10   4  16     1827.32     1799.81     45.27 o 
  -8   4  16      249.66      258.81     24.58 o 
  -6   4  16      606.91      593.39     32.29 o 
  -4   4  16      495.99      501.09     31.16 o 
  -2   4  16       51.44      -23.00     25.98 o 
 -23   5  16       73.82       58.03     21.61 o 
 -21   5  16     1116.08     1127.10     32.78 o 
 -19   5  16      915.58      867.28     29.73 o 
 -17   5  16       86.62      151.30     23.59 o 
 -15   5  16      325.73      347.91     28.67 o 
 -13   5  16      951.77      948.47     30.44 o 
 -11   5  16       43.72       31.94     17.98 o 
  -9   5  16      820.84      713.27     36.21 o 
  -7   5  16      750.33      654.23     33.85 o 
  -5   5  16      665.16      628.19     79.77 o 
  -3   5  16      845.40      757.01     38.69 o 
 -20   6  16        9.92       14.72     19.52 o 
 -18   6  16     1406.29     1453.95     65.73 o 
 -16   6  16       14.53      -14.99     25.07 o 
 -14   6  16     3352.54     3268.62     52.11 o 
 -12   6  16      109.97      136.51     21.06 o 
 -10   6  16      149.26      148.31     21.13 o 
  -8   6  16       26.63       21.65     26.03 o 
  -6   6  16       84.16       67.59     26.96 o 
  -4   6  16     1473.22     1533.58     49.85 o 
 -19   7  16        1.08      -12.98     39.60 o 
 -17   7  16      559.34      558.52     34.83 o 
 -15   7  16      210.76      252.99     23.77 o 
 -13   7  16      371.54      350.97     24.94 o 
 -11   7  16      308.35      243.58     23.55 o 
  -9   7  16      303.26      289.15     27.53 o 
  -7   7  16      271.28      222.27     31.49 o 
 -14   8  16     1078.33     1117.29     37.40 o 
 -12   8  16       99.81      114.05     23.41 o 
 -25   1  17      251.49      260.86     28.56 o 
 -23   1  17      355.34      383.34     29.44 o 
 -21   1  17     1271.97     1345.74     40.95 o 
 -19   1  17      176.93      221.29     23.86 o 
 -17   1  17     1725.12     1839.41     34.31 o 
 -15   1  17       33.53       47.00     15.85 o 
 -13   1  17      382.00      279.62     23.12 o 
 -11   1  17      376.75      367.60     25.29 o 
  -9   1  17     1886.97     1870.57     45.44 o 
  -7   1  17      929.40      968.00     36.14 o 
  -5   1  17     1020.51      997.78     37.91 o 
  -3   1  17      236.27      294.32     27.36 o 
  -1   1  17       28.07       45.67     33.68 o 
 -24   2  17       31.43       24.97     26.57 o 
 -22   2  17      300.95      310.19     26.62 o 
 -20   2  17      853.02      847.25     35.84 o 
 -18   2  17      298.33      286.51     24.27 o 
 -16   2  17      461.19      473.41     20.68 o 
 -14   2  17        6.52        3.54     15.79 o 
 -12   2  17       84.83       71.98     20.99 o 
 -10   2  17     1183.50     1198.61     37.10 o 
  -8   2  17      370.16      363.63     24.31 o 
  -6   2  17     1413.90     1521.20     42.93 o 
  -4   2  17      371.97      416.79     28.67 o 
  -2   2  17      395.15      480.25     30.87 o 
 -23   3  17        7.80       12.02     34.98 o 
 -21   3  17      315.66      325.94     27.14 o 
 -19   3  17      126.84      173.53     34.65 o 
 -17   3  17       50.23       61.71     41.63 o 
 -15   3  17      194.22      174.45     19.04 o 
 -13   3  17       59.19       35.46     17.15 o 
 -11   3  17      130.26      162.79     34.41 o 
  -9   3  17      676.84      561.75     43.66 o 
  -7   3  17       23.58        2.27     29.86 o 
  -5   3  17      124.74      100.54     25.15 o 
  -3   3  17      277.84      324.37     31.57 o 
 -22   4  17      112.24      145.68     27.56 o 
 -20   4  17     1576.39     1662.42     46.01 o 
 -18   4  17      347.38      377.55     26.98 o 
 -16   4  17      105.70      160.59     24.50 o 
 -14   4  17       28.76       38.98     22.76 o 
 -12   4  17      245.26      197.04     36.03 o 
 -10   4  17     1989.08     1890.07     69.14 o 
  -8   4  17      966.70      988.54     40.97 o 
  -6   4  17     2211.67     2277.96     55.14 o 
  -4   4  17       25.53       15.68     35.14 o 
 -21   5  17      500.46      486.55     25.51 o 
 -19   5  17      259.03      322.99     42.52 o 
 -17   5  17      446.49      458.60     32.04 o 
 -15   5  17      142.15      133.12     20.27 o 
 -13   5  17       73.73       63.65     22.23 o 
 -11   5  17        0.06       55.30     24.65 o 
  -9   5  17       10.16      -18.07     23.75 o 
  -7   5  17     1227.93     1295.98     44.70 o 
  -5   5  17       26.01        1.80     27.20 o 
 -20   6  17      473.62      596.15     50.64 o 
 -18   6  17       16.70      -21.24     25.93 o 
 -16   6  17       16.87      -30.72     20.48 o 
 -14   6  17      417.79      354.60     23.35 o 
 -12   6  17      664.33      599.57     26.77 o 
 -10   6  17      740.61      707.02     64.03 o 
  -8   6  17       32.84       21.71     26.29 o 
 -15   7  17        8.04       18.18     21.41 o 
 -13   7  17       33.25       54.39     21.71 o 
 -11   7  17      645.78      630.19     29.73 o 
 -24   0  18      258.94      260.34     40.90 o 
 -22   0  18      249.58      230.31     37.01 o 
 -20   0  18     1013.97     1152.06     54.54 o 
 -18   0  18     1640.62     1517.41     57.13 o 
 -16   0  18       26.01       18.99     29.05 o 
 -14   0  18     1455.89     1285.47     54.86 o 
 -12   0  18      500.09      461.44     39.93 o 
 -10   0  18     4798.79     5040.45    114.10 o 
  -8   0  18       14.72        7.47     32.46 o 
  -6   0  18      705.02      925.80     56.32 o 
  -4   0  18      127.33      123.35     38.30 o 
 -23   1  18       65.68       29.78     37.41 o 
 -21   1  18       76.46       62.82     23.70 o 
 -19   1  18       25.57        9.04     23.68 o 
 -17   1  18       38.56       39.68     22.17 o 
 -15   1  18       29.59       33.09     21.02 o 
 -13   1  18        3.78      -25.35     20.69 o 
 -11   1  18      376.38      450.51     31.16 o 
  -9   1  18      542.34      575.78     54.86 o 
  -7   1  18       98.73      119.40     24.12 o 
  -5   1  18       32.53        8.47     25.46 o 
 -24   2  18     1173.73     1202.83     43.10 o 
 -22   2  18      174.19      173.93     27.08 o 
 -20   2  18      312.64      403.39     27.70 o 
 -18   2  18      424.86      414.53     38.30 o 
 -16   2  18        6.42       48.38     38.22 o 
 -14   2  18     2950.71     3014.76     57.08 o 
 -12   2  18        9.85       14.96     21.98 o 
 -10   2  18     1110.92     1201.94     40.67 o 
  -8   2  18        3.27        4.62     55.67 o 
  -6   2  18      617.36      698.22     35.28 o 
  -4   2  18      359.42      399.19     29.02 o 
 -23   3  18      346.31      367.37     30.92 o 
 -21   3  18      126.78      152.62     41.23 o 
 -19   3  18       79.13       91.38     35.22 o 
 -17   3  18        0.91       -7.66     22.26 o 
 -15   3  18      526.01      478.84     23.15 o 
 -13   3  18     1307.48     1288.73     60.38 o 
 -11   3  18      717.84      767.15     34.98 o 
  -9   3  18      286.03      297.18     36.19 o 
  -7   3  18     1316.38     1472.37     45.56 o 
  -5   3  18       13.05       25.80     26.11 o 
 -22   4  18      720.82      755.60     29.30 o 
 -20   4  18      189.78      246.24     64.11 o 
 -18   4  18     1040.54     1088.50     52.34 o 
 -16   4  18      182.25      161.71     21.75 o 
 -14   4  18      598.78      623.58     44.96 o 
 -12   4  18      107.14       81.32     32.79 o 
 -10   4  18       37.87       55.02     37.49 o 
  -8   4  18      806.85      773.56     56.97 o 
  -6   4  18        2.57       27.92     39.44 o 
 -19   5  18       15.46       53.07     37.33 o 
 -17   5  18      265.19      167.23     46.66 o 
 -15   5  18      532.31      548.08     31.84 o 
 -13   5  18      394.98      391.81     43.50 o 
 -11   5  18     1257.31     1327.35     64.60 o 
  -9   5  18      273.18      230.80     42.69 o 
 -16   6  18      236.71      228.54     24.39 o 
 -14   6  18        2.88        8.79     21.20 o 
 -12   6  18     1712.56     1640.01     49.88 o 
 -23   1  19        1.54      -41.80     36.84 o 
 -21   1  19      248.18      200.96     37.25 o 
 -19   1  19       17.69      -46.01     30.68 o 
 -17   1  19      918.85      877.92     35.29 o 
 -15   1  19      460.29      565.79     29.52 o 
 -13   1  19     1563.56     1626.40     44.39 o 
 -11   1  19        7.63       10.60     22.01 o 
  -9   1  19      369.07      359.91     27.85 o 
  -7   1  19      157.12      115.47     27.64 o 
 -22   2  19        0.13        8.80     25.48 o 
 -20   2  19       19.48        2.76     34.25 o 
 -18   2  19       34.50      -43.01     31.00 o 
 -16   2  19      482.18      576.76     29.50 o 
 -14   2  19      421.47      479.10     29.31 o 
 -12   2  19      791.32      843.64     36.37 o 
 -10   2  19      147.30      193.50     27.02 o 
  -8   2  19        8.68      -21.81     23.40 o 
 -21   3  19       64.01       21.59     36.52 o 
 -19   3  19      255.13      306.27     39.77 o 
 -17   3  19      557.70      592.13     32.12 o 
 -15   3  19       64.49       83.35     24.04 o 
 -13   3  19       49.34       87.92     25.35 o 
 -11   3  19       47.12       40.48     40.58 o 
  -9   3  19       16.18       39.58     24.72 o 
 -18   4  19      786.55      891.15     49.99 o 
 -16   4  19      486.98      401.80     29.06 o 
 -14   4  19      261.47      263.81     28.23 o 
 -12   4  19      360.51      453.07     31.49 o 
 -10   4  19      291.25      348.24     30.86 o 
 -16   0  20       15.28        9.74     36.03 o 
 -14   0  20      478.91      681.20     47.88 o 
 -12   0  20        2.70       52.91     36.52 o 
 -17   1  20      302.68      346.92     28.29 o 
 -15   1  20      122.17      134.17     25.36 o 
 -13   1  20       25.90       62.57     37.82 o 
 -11   1  20       20.04      -15.76     30.03 o 
 -18   2  20      490.98      464.36     42.85 o 
 -16   2  20        8.88       11.28     23.42 o 
 -14   2  20      241.86      305.26     29.13 o 
 -12   2  20      217.13      159.11     27.51 o 
                                                 
